# Supplementary material for: Expression and Regulation of a Novel Decidual Cells-Derived Estrogen Target during Decidualization
Source: Int J Mol Sci. 2022 Dec 24;24(1):302. doi: 10.3390/ijms24010302 (PMC9820648; doi:10.3390/ijms24010302)
Supplement: Supplementary file 1 [file ijms-24-00302-s001.zip]

Archive with 1 entries (1 files):
- ijms-2032021-Supplementary Table S1.xlsx
