# Supplementary material for: Expression and Regulation of a Novel Decidual Cells-Derived Estrogen Target during Decidualization
Source: Int J Mol Sci. 2022 Dec 24;24(1):302. doi: 10.3390/ijms24010302 (PMC9820648; doi:10.3390/ijms24010302)
Supplement: Supplementary file 1 [file ijms-24-00302-s001.zip › ijms-2032021-Supplementary Table S1.xlsx]

## Sheet: HSL_exp
genes	con_NC_1_FPKM	con_NC_2_FPKM	con_si_1_FPKM	con_si_2_FPKM	Deci_NC_1_FPKM	Deci_NC_2_FPKM	Deci_si_1_FPKM	Deci_si_2_FPKM		Fold_con_si	pValue_con_si		Fold_Deci_NC_vs_si	pValue_Deci_NC_vs_si		Fold_Deci	pValue_Deci		Fold_Deci_vs_con_si	pValue_Deci_vs_con_si		gene_id	gene_name
Prl8a2	0.103	0.0515431	0	0.0517499	138.371	123.468	100.893	108.288		0.385478	0.814336		0.798904	0.899157		1560.71	0.00405042		3223.83	0.00268355		13529	prolactin family 8, subfamily a, member 2
Aldh3a1	0	0	0	0	1.97322	1.55167	1.09451	1.00896		1	1		0.597505	0.741487		551.996	0.0107046		329.804	0.0187165		11670	aldehyde dehydrogenase family 3, subfamily A1
Zbtb16	0.0274607	0.0274838	0.0455919	0.018396	4.60351	5.20112	3.89884	4.01145		1.15834	1		0.806838	0.871868		171.163	0.00321325		119.241	0.00512564		235320	zinc finger and BTB domain containing 16
Bco1	0.0190162	0.0190322	0	0	3.53614	3.61511	3.30357	2.37236		0.111114	0.656479		0.793846	0.880996		166.678	0.0114017		1162.81	0.00455517		63857	beta-carotene oxygenase 1
Angptl7	0.156935	0.224381	0.156331	0.135169	33.0199	30.7104	15.0628	15.108		0.767899	0.883511		0.473463	0.571931		164.661	0.00272035		101.513	0.00541934		654812	angiopoietin-like 7
1700025H01Rik	0	0	0.0880665	0.0888357	1.4945	1.96077	1.11024	2.07384		9.00034	0.596744		0.92189	0.957993		153.133	0.00635869		16.0624	0.0405614		75531	RIKEN cDNA 1700025H01 gene
Fgl2	1.00853	1.17548	0.852046	0.846659	104.978	115.59	101.631	107.06		0.778118	0.845582		0.946154	0.964681		100.842	0.00319483		122.618	0.00238883		14190	fibrinogen-like protein 2
Smim41	0.0737544	0.27066	0.0979611	0.0988167	12.572	11.6324	10.4458	11.9012		0.57887	0.729153		0.923285	0.949231		69.0309	0.00624479		110.064	0.00333357		77717	small integral membrane protein 41
Pi15	0.237496	0.363534	0.194833	0.196534	16.7531	19.2254	10.5193	11.6861		0.652173	0.72259		0.617205	0.676026		59.6863	0.00352487		56.4837	0.00383653		94227	peptidase inhibitor 15
Mt2	1.5626	1.07005	1.63852	1.81811	83.2436	44.9933	43.5506	30.0786		1.31054	0.821262		0.57424	0.601341		48.3302	0.00232926		21.1779	0.0116189		17750	metallothionein 2
Ablim3	0.19194	0.170757	0.0743565	0.139297	8.39348	9.03218	7.26482	7.35643		0.592005	0.679684		0.839091	0.878956		47.6919	0.00518088		67.5878	0.00285617		319713	actin binding LIM protein family, member 3
Arl4d	2.23946	1.9962	2.40513	2.88324	84.7733	88.6949	77.9265	81.1879		1.24802	0.837226		0.917258	0.933559		40.8696	0.00261548		30.0384	0.00484059		80981	ADP-ribosylation factor-like 4D
Gml2	0.0694803	0.0695388	0.138426	0.0698177	3.11991	2.86188	2.43589	2.2596		1.46917	0.872136		0.785296	0.823073		40.4931	0.00498005		21.6551	0.014706		15202	glycosylphosphatidylinositol anchored molecule like 2
Mt3	0.272186	0.317817	0.271139	0.182338	13.6121	10.6842	12.4859	10.6416		0.773069	0.884551		0.95192	0.966741		40.4018	0.00622399		49.7413	0.00447592		17751	metallothionein 3
Cd34	1.2272	1.5801	1.30178	1.51312	49.9227	53.0842	57.8906	59.6832		1.0027	1		1.14141	0.90017		36.6708	0.00383336		41.7438	0.00296926		12490	CD34 antigen
Gpx3	132.512	145.838	124.828	135.916	4599.46	4834.77	4441.02	4651.64		0.936753	0.949168		0.963795	0.971251		33.8926	0.00341468		34.8711	0.00322006		14778	glutathione peroxidase 3
Serpina3h	1.18029	0.506266	1.37731	1.21991	27.6131	29.6326	34.9035	33.7642		1.53727	0.689079		1.19949	0.858643		33.7737	0.0034881		26.3541	0.00564521		546546	serine (or cysteine) peptidase inhibitor, clade A, member 3H
Olr1	0.14892	0.176144	0.215778	0.149643	5.50696	5.33326	4.0804	4.54715		1.12294	0.940498		0.795949	0.822112		33.0056	0.00342947		23.3953	0.00703285		108078	oxidized low density lipoprotein (lectin-like) receptor 1
Aqp1	0.220898	0.165813	0.293399	0.258966	6.28211	5.57978	4.27675	4.82853		1.42334	0.753962		0.767702	0.785302		30.3151	0.00269571		16.3524	0.0106331		11826	aquaporin 1
Rasd1	3.57209	3.48497	2.09315	2.20192	105.326	104.493	73.8548	75.7925		0.609036	0.633213		0.713231	0.740732		29.7004	0.00436429		34.781	0.00315285		19416	RAS, dexamethasone-induced 1
Gml	0.0839554	0.210065	0.209082	0.126545	3.7699	4.74381	3.9977	3.53602		1.13692	1		0.88505	0.908739		27.9682	0.0066291		21.7745	0.0106283		625599	glycosylphosphatidylinositol anchored molecule like
Serpina3i	0.195695	0.0652864	0.368224	0.152946	3.33116	3.5136	4.09599	3.54729		1.97687	0.541195		1.11657	0.910851		25.6975	0.00469675		14.5184	0.013637		628900	serine (or cysteine) peptidase inhibitor, clade A, member 3I
Acss1	0.222579	0.117246	0.151706	0.200117	4.03497	4.56544	2.64811	2.64811		1.03495	1		0.615948	0.611605		25.0947	0.00346821		14.9351	0.0113598		68738	acyl-CoA synthetase short-chain family member 1
Postn	9.7139	10.6064	10.2578	11.1627	238.404	264.652	227.371	238.719		1.05414	0.955248		0.926516	0.934921		24.7547	0.00292666		21.7577	0.00397782		50706	periostin, osteoblast specific factor
Stra6	2.38929	2.25845	1.95863	2.04243	55.7213	58.3547	47.2917	48.1045		0.860921	0.876013		0.836254	0.850294		24.5336	0.00338671		23.8306	0.00362524		20897	stimulated by retinoic acid gene 6
Scgb1a1	0.304779	0	0.101202	0.204173	3.00548	4.82838	3.50856	4.11639		1.00112	1		0.973402	0.989409		23.7512	0.0150852		23.0936	0.0158954		22287	secretoglobin, family 1A, member 1 (uteroglobin)
Cyp11b1	0.290303	0.229379	0.289187	0.322419	6.1667	6.11591	5.24471	4.83864		1.17557	0.887656		0.821005	0.833262		23.4651	0.00336985		16.3882	0.00787694		110115	cytochrome P450, family 11, subfamily b, polypeptide 1
Arhgap20	0.81582	0.839399	1.19244	1.16455	18.3428	19.9865	18.448	18.9465		1.42373	0.695038		0.975611	0.978016		23.1435	0.00220772		15.8592	0.00577508		244867	Rho GTPase activating protein 20
Tcf23	0.152735	0.176381	0.128741	0.2007	3.59986	2.96564	4.68458	4.86068		1.00091	1		1.45364	0.705408		19.7767	0.00809024		28.7222	0.00359214		69852	transcription factor 23
Klhdc8a	0.4078	0.317445	0.157979	0.261804	6.30736	6.8433	4.81306	4.98843		0.580415	0.585819		0.745381	0.755338		18.0642	0.00661487		23.1966	0.00385265		213417	kelch domain containing 8A
Notch4	0.917854	0.89461	0.848589	0.771606	15.8204	16.1375	13.4667	13.2666		0.894009	0.901278		0.836523	0.837791		17.6182	0.00357241		16.4853	0.00427332		18132	notch 4
Adgrg2	0.16492	0.146719	0.27381	0.211755	2.87508	2.63206	2.004	2.39352		1.55407	0.62614		0.798597	0.787931		17.5465	0.00255141		9.0173	0.0159201		237175	adhesion G protein-coupled receptor G2
Papln	1.1757	0.867489	1.41055	0.983073	16.484	18.9158	17.3963	19.6645		1.17134	0.858413		1.04692	0.957916		17.3081	0.00353135		15.4697	0.00471577		170721	papilin, proteoglycan-like sulfated glycoprotein
Gm8034	0.366351	0	2.18965	2.57691	3.8707	3.8692	2.68377	1.56252		10.6031	0.0139279		0.55483	0.367652		17.0081	0.00169425		0.89412	0.891701		666300	thymosin, beta 10 pseudogene
Mt1	16.9215	15.1878	16.2379	18.0567	246.322	264.426	196.665	215.233		1.06803	0.93753		0.806466	0.793242		15.9019	0.00266373		12.0074	0.00597722		17748	metallothionein 1
Erv3	6.87152	7.46473	4.42079	5.48075	110.399	110.13	120.873	126.252		0.690741	0.682001		1.1206	0.899157		15.379	0.00654883		24.9493	0.00193812		71995	endogenous retroviral sequence 3
Havcr2	0.248812	0.231234	0.212447	0.339312	3.09826	4.07312	3.21765	3.44892		1.14792	0.907361		0.929651	0.933799		14.8076	0.00505749		11.9924	0.00879164		171285	hepatitis A virus cellular receptor 2
Pla1a	13.5278	12.7683	12.5167	11.9487	189.546	187.82	211.048	206.843		0.930398	0.93295		1.10739	0.904004		14.3475	0.00471511		17.0769	0.00291244		85031	phospholipase A1 member A
Ripor2	0.682946	0.626219	0.54996	0.435592	8.90512	8.83258	7.94753	8.51175		0.753006	0.741275		0.927931	0.929466		13.5388	0.00539966		16.6838	0.00303602		193385	RHO family interacting cell polarization regulator 2
Slc6a2	1.82209	2.03137	2.19035	2.37172	25.2379	26.1782	27.4363	28.659		1.1838	0.835541		1.091	0.913521		13.3365	0.0036073		12.2911	0.00458041		20538	solute carrier family 6 (neurotransmitter transporter, noradrenalin), member 2
Anxa8	0.41156	0.411906	0.435601	0.646185	5.54415	5.37902	4.09173	4.5255		1.31118	0.765916		0.789022	0.765854		13.1672	0.00359309		7.92392	0.0159853		11752	annexin A8
Plscr2	0.30414	0.228297	0.242377	0.397302	3.59902	3.34066	3.42163	3.4862		1.19989	0.85413		0.995413	0.997737		12.9461	0.00527728		10.7402	0.00885454		18828	phospholipid scramblase 2
Phyhipl	0.79504	0.840467	0.450441	0.394457	9.81228	10.5485	7.27507	7.77793		0.516966	0.445387		0.739331	0.722203		12.4403	0.00714439		17.7909	0.00270331		70911	phytanoyl-CoA hydroxylase interacting protein-like
Scara5	0.230164	0.262131	0.229279	0.255208	2.86786	3.27749	3.45528	3.88438		0.984192	1		1.19428	0.834489		12.4357	0.00699903		15.0902	0.00409547		71145	scavenger receptor class A, member 5
Map7d2	1.65458	1.5855	2.01059	1.66261	19.1925	20.6475	17.1068	18.318		1.13356	0.874183		0.889187	0.878892		12.2855	0.0032053		9.63699	0.00681152		78283	MAP7 domain containing 2
Cystm1	1.62291	1.82873	1.69581	1.83607	19.725	21.5633	17.5068	19.7129		1.02322	0.980013		0.901465	0.893823		11.9527	0.00375776		10.5303	0.00558418		66060	cysteine-rich transmembrane module containing 1
Ly6a	32.6268	28.1156	29.5031	27.4622	344.084	380.826	376.853	399.498		0.937827	0.936608		1.07096	0.93157		11.9323	0.00482464		13.6262	0.00323695		110454	lymphocyte antigen 6 complex, locus A
Tent5c	1.30077	1.2066	1.5802	1.4346	14.3718	15.472	13.1812	14.3095		1.20222	0.81122		0.921159	0.913797		11.8936	0.00300729		9.11308	0.00713471		74645	terminal nucleotidyltransferase 5C
Vegfd	0.963953	1.02506	0.920237	0.847554	10.8212	12.5987	11.6012	13.0835		0.889063	0.897463		1.05399	0.949576		11.7468	0.00642119		13.9258	0.00404457		14205	vascular endothelial growth factor D
Slc10a6	0.159373	0.227867	0.31752	0.274537	1.92441	2.47673	3.28811	2.69469		1.52132	0.663289		1.3589	0.70758		11.2113	0.00865505		10.0158	0.00977314		75750	solute carrier family 10 (sodium/bile acid cotransporter family), member 6
Il1r2	0.10138	0.126832	0	0.12734	1.41925	1.20456	1.32621	1.24314		0.569176	0.69202		0.979302	0.991293		11.2062	0.0263457		19.2702	0.00960517		16178	interleukin 1 receptor, type II
Ly6c1	0.720905	0.865814	0.488331	0.608501	8.5917	9.04522	8.7214	9.03971		0.692631	0.688412		1.00704	0.995089		11.0684	0.00934698		16.0917	0.00355444		17067	lymphocyte antigen 6 complex, locus C1
Plscr4	1.6299	1.49646	1.62364	1.7055	16.3811	16.8585	14.8864	14.7796		1.06479	0.93777		0.8925	0.878941		10.6214	0.00380667		8.90282	0.00673284		235527	phospholipid scramblase 4
Col11a1	13.2773	14.0176	13.6874	12.8689	140.282	147.598	129.253	133.832		0.972942	0.970729		0.913872	0.903618		10.5467	0.00379621		9.90635	0.00467331		12814	collagen, type XI, alpha 1
Kdr	0.556951	0.723573	0.437446	0.441266	6.84071	6.58922	6.93832	6.84655		0.686541	0.649777		1.02643	0.97471		10.4777	0.00814551		15.6646	0.00254199		16542	kinase insert domain protein receptor
Ccdc141	0.251759	0.25197	0.226123	0.190773	2.45066	2.69381	1.83135	2.15195		0.827982	0.815944		0.774333	0.738057		10.1934	0.00545309		9.53282	0.00669617		545428	coiled-coil domain containing 141
Chst13	6.93341	6.26581	5.65363	5.79119	64.1678	69.1485	64.5692	64.6646		0.867156	0.854023		0.969379	0.96759		10.0951	0.00535164		11.2852	0.00376213		71797	carbohydrate sulfotransferase 13
Ifi205	0.370473	0.278089	0.253721	0.314104	2.98461	3.41142	4.08307	4.17246		0.87604	0.891583		1.29059	0.756544		9.82139	0.010672		14.4687	0.00371257		226695	interferon activated gene 205
Ano1	1.58339	1.58472	1.59254	1.51421	15.2665	14.8002	19.4364	20.4149		0.980646	0.982431		1.32541	0.715914		9.48517	0.00745408		12.8198	0.00290108		101772	anoctamin 1, calcium activated chloride channel
Gm25809	0	0	0.926392	2.80345	0.982561	0.982183	0	0		17.0087	0.151139		0.111109	0.51715		9.22363	0.51715		0.0602949	0.151139		NA	NA
Gm11060	0	0	1.33812	0.674904	0.709627	0.709354	2.10868	2.86463		12.9975	0.2731		3.2235	0.237477		9.22363	0.5154		2.34968	0.411351		NA	NA
Slc25a29	1.2804	1.15147	1.47881	1.49173	10.6068	10.7007	8.83605	9.61617		1.22108	0.780781		0.866023	0.834617		8.7466	0.00351303		6.20337	0.0123853		214663	solute carrier family 25 (mitochondrial carrier, palmitoylcarnitine transporter), member 29
Adcyap1r1	0.271059	0.263954	0.189741	0.161953	2.71682	1.88015	2.5147	2.35905		0.65854	0.621484		1.06019	0.942361		8.56563	0.0126303		13.7892	0.00323204		11517	adenylate cyclase activating polypeptide 1 receptor 1
Ear1	0.198733	0	0.131979	0.0665659	1.18984	0.629673	2.6344	2.54285		0.999514	1		2.82785	0.322914		8.51086	0.0854987		24.0832	0.0112102		13586	eosinophil-associated, ribonuclease A family, member 1
Suox	12.4914	12.5601	11.9032	11.7347	106.074	105.726	88.5898	88.4237		0.943585	0.933322		0.835759	0.793187		8.45312	0.00384509		7.48715	0.00603206		211389	sulfite oxidase
Pgf	0.433109	0.466818	0.348474	0.451951	3.34402	4.24	2.35347	2.2025		0.889903	0.89278		0.600966	0.473829		8.39223	0.00571134		5.66726	0.0219195		18654	placental growth factor
Tgfbr3	6.1547	6.44087	5.65262	5.53865	51.5381	52.5718	48.3891	50.6888		0.888525	0.866655		0.951667	0.943607		8.2645	0.00511104		8.8518	0.00399183		21814	transforming growth factor, beta receptor III
Lama4	4.00715	3.70572	3.74426	3.69643	29.7719	33.5524	25.9877	28.9734		0.964714	0.958323		0.867931	0.834328		8.20925	0.00391146		7.38567	0.00582201		16775	laminin, alpha 4
Dio3	2.73951	3.33786	2.39675	2.80069	27.4091	22.3667	31.7361	32.5382		0.855349	0.841483		1.29124	0.736348		8.18311	0.010105		12.3532	0.00271486		107585	deiodinase, iodothyronine type III
Gm43151	1.47209	1.25233	2.05301	2.1449	10.4208	11.8938	8.31917	10.7522		1.53719	0.549761		0.85476	0.813606		8.14099	0.00353977		4.52709	0.0287126		NA	NA
Mlph	1.18255	1.23776	0.845287	0.952451	9.61395	9.88673	8.49297	8.60511		0.743008	0.686469		0.876809	0.855683		8.05034	0.00727336		9.49996	0.00417261		171531	melanophilin
Ear2	0.134515	0.134629	0.133998	0.0675843	1.63441	0.639307	1.97084	1.72117		0.764239	1		1.61901	0.595042		7.99859	0.047477		16.9377	0.00884923		13587	eosinophil-associated, ribonuclease A family, member 2
Fst	16.3548	16.5689	18.2129	17.4296	130.188	131.919	125.401	131.183		1.08257	0.90576		0.978934	0.974589		7.96045	0.00386474		7.19837	0.00568511		14313	follistatin
S100a4	15.5674	16.8236	9.81595	10.7338	161.941	94.451	88.7378	69.7517		0.634658	0.529763		0.618187	0.501832		7.91098	0.0069905		7.7056	0.00772539		20198	S100 calcium binding protein A4
Sprr2g	0	0.223037	0	0	0.863326	1.0199	1.71026	1.18809		0.0769075	0.390121		1.53362	0.705419		7.8581	0.106001		152.887	0.00547078		20761	small proline-rich protein 2G
Gm26226	0.416882	0	0.415279	1.67562	1.32138	2.64173	1.30883	0.889022		4.20294	0.259932		0.567322	0.506542		7.76574	0.0430551		1.05198	1		NA	NA
Scnn1b	2.97533	2.38962	2.12229	2.36229	21.4036	20.1734	20.4124	20.3472		0.836041	0.805143		0.980344	0.978142		7.74381	0.0071876		9.08037	0.00410236		20277	sodium channel, nonvoltage-gated 1 beta
Medag	14.3266	13.7147	13.3947	13.4626	103.013	110.384	90.2275	97.7434		0.957784	0.948376		0.880853	0.8474		7.60936	0.00410957		6.99816	0.00569589		70717	mesenteric estrogen dependent adipogenesis
Gm49425	1.96379	1.32667	0.684684	1.47999	12.1897	12.6517	10.6354	10.0509		0.659049	0.60287		0.832825	0.809229		7.52449	0.0124001		9.50799	0.00627154		NA	NA
Gm31036	0.185637	0.278689	0.184923	0.186538	1.86328	1.76454	1.55419	1.18764		0.809548	1		0.757557	0.724515		7.48058	0.0172646		6.99763	0.0259809		102633132	predicted gene, 31036
Egr2	0.412711	0.555492	0.623774	0.700725	3.53352	3.69749	3.33615	3.20184		1.36664	0.650129		0.904212	0.878722		7.44419	0.00401828		4.92544	0.018884		13654	early growth response 2
Adamts14	3.58244	3.22225	3.27205	3.05752	24.1948	26.3377	19.0767	19.397		0.930202	0.91289		0.761377	0.673772		7.42386	0.00382428		6.07647	0.00849513		237360	a disintegrin-like and metallopeptidase (reprolysin type) with thrombospondin type 1 motif, 14
Tfpi2	0.775062	0.526377	0.523913	0.528488	5.17658	4.50219	5.30127	5.93258		0.809651	0.80864		1.16054	0.845984		7.40195	0.0141931		10.6095	0.0045613		21789	tissue factor pathway inhibitor 2
Ptn	0.239467	0.352454	0.378868	0.212321	2.06873	2.33572	1.28253	1.48697		0.998902	1		0.629097	0.493537		7.40187	0.00605953		4.66154	0.0318547		19242	pleiotrophin
Srgn	134.219	139.202	129.578	124.138	963.79	1023.33	975.177	1033.14		0.927936	0.91086		1.01067	0.987323		7.2675	0.00548155		7.91545	0.00394995		19073	serglycin
Tgfbr2	30.8803	32.1005	29.5554	28.8282	219.862	235.848	206.432	216.588		0.927008	0.908054		0.928268	0.909578		7.23555	0.00477117		7.24538	0.00474604		21813	transforming growth factor, beta receptor II
Hspb7	36.5525	38.7856	31.941	33.9397	275.763	266.508	245.95	248.357		0.874474	0.839372		0.911549	0.888464		7.19746	0.0051887		7.50261	0.00441601		29818	heat shock protein family, member 7 (cardiovascular)
Gm49391	0.526397	0.210736	0.454457	0.670007	2.92914	2.40913	2.86462	3.77931		1.51907	0.608671		1.24412	0.761748		7.16629	0.00985558		5.8699	0.0183626		NA	NA
Ackr3	28.5268	28.6809	28.82	27.301	203.213	205.575	199.531	201.463		0.981005	0.976844		0.980933	0.976476		7.14529	0.00477812		7.14477	0.00477967		12778	atypical chemokine receptor 3
Atg16l2	1.44464	1.30298	1.62679	1.47461	9.58638	10.035	8.83807	9.05356		1.12869	0.851046		0.911851	0.884388		7.13793	0.00371042		5.76662	0.00881068		73683	autophagy related 16-like 2 (S. cerevisiae)
A730049H05Rik	0.219869	0.168277	0.244791	0.285918	1.53047	1.21571	0.920396	0.937765		1.36419	0.663035		0.677034	0.531435		7.0235	0.00361231		3.48584	0.0545562		74516	RIKEN cDNA A730049H05 gene
Tmod1	2.24267	2.36721	2.08755	2.32745	15.9262	16.0883	13.6588	14.4785		0.957751	0.949956		0.878907	0.842151		6.94069	0.00505286		6.36931	0.00706678		21916	tropomodulin 1
E2f8	3.12734	3.51233	2.50465	2.49974	22.8197	22.9892	18.8003	18.8803		0.753792	0.672871		0.82257	0.768703		6.89724	0.00639178		7.52654	0.0045962		108961	E2F transcription factor 8
Gm35048	0.310653	0.259095	0.171921	0.277477	2.02403	1.84098	1.98676	2.15307		0.790243	0.790273		1.07101	0.929832		6.73903	0.0152425		9.13291	0.00573565		102638497	predicted gene, 35048
Ndufa4l2	17.0027	15.3816	14.0778	17.7953	108.672	107.791	119.657	131.804		0.984216	0.98185		1.16167	0.821549		6.6822	0.00722879		7.88704	0.00382953		407790	Ndufa4, mitochondrial complex associated like 2
Gm15720	0.171483	0.171628	0.683296	0.689264	1.993	0.543335	0	0.914242		3.66693	0.21528		0.369744	0.217804		6.66455	0.0415532		0.672926	0.689814		NA	NA
Gm48874	5.48365	6.24621	3.78108	3.66741	38.5994	37.9582	39.2262	36.2986		0.635073	0.513632		0.986509	0.98443		6.52563	0.0105649		10.1367	0.00211933		NA	NA
Gm26984	0.978188	1.18584	0.850908	0.941405	6.95799	7.08627	7.1659	8.07971		0.828497	0.793897		1.08552	0.905905		6.4809	0.0107817		8.49136	0.00413573		NA	NA
Eva1c	1.77881	1.48783	1.9112	1.99173	10.3368	10.7488	11.3556	12.2337		1.19459	0.784884		1.11872	0.860075		6.44936	0.00576218		6.0398	0.00748484		70967	eva-1 homolog C (C. elegans)
Rab3il1	0.736078	0.689387	0.52471	0.658223	4.60916	4.33636	4.24739	4.01072		0.830047	0.783016		0.923172	0.903556		6.2691	0.00825025		6.97239	0.00552009		74760	RAB3A interacting protein (rabin3)-like 1
Zfp185	0.495715	0.639749	0.480814	0.471905	2.94954	4.10572	1.97955	2.47593		0.839523	0.801879		0.631681	0.470505		6.19822	0.00709532		4.66361	0.0215079		22673	zinc finger protein 185
Gm25047	3.25489	7.91137	6.94794	4.67242	38.3199	31.4298	32.6034	42.6388		1.04041	1		1.07857	0.92105		6.19111	0.0141033		6.41825	0.0125154		NA	NA
Enho	3.39156	2.74604	2.73319	2.29755	17.1921	20.848	13.8385	14.506		0.819948	0.766051		0.745188	0.644669		6.18959	0.00709396		5.62517	0.0103146		69638	energy homeostasis associated
Fam210b	4.97354	5.01787	5.31401	5.87094	29.9468	31.4461	25.507	27.8131		1.11942	0.849241		0.868512	0.8095		6.14281	0.00339267		4.76597	0.0106298		67017	family with sequence similarity 210, member B
Kcnk1	2.07714	2.10054	1.93983	1.65238	12.5733	12.9569	8.49132	9.27447		0.86005	0.8157		0.69594	0.557072		6.1043	0.00570526		4.93947	0.0135235		16525	potassium channel, subfamily K, member 1
Depdc7	0.576793	0.762007	0.643524	0.625961	3.53459	4.65412	4.32198	4.20674		0.948457	0.958821		1.04149	0.954373		6.09394	0.0108189		6.69165	0.00758228		211896	DEP domain containing 7
Col15a1	1.85847	2.04299	1.79821	2.23487	11.5964	12.1711	11.8689	14.2694		1.03372	0.961124		1.09974	0.880086		6.08939	0.00672319		6.47835	0.0052178		12819	collagen, type XV, alpha 1
Fkbp5	0.490325	0.531632	0.549495	0.626147	3.12452	3.06937	2.46948	2.66312		1.15019	0.81996		0.82869	0.750171		6.05432	0.00396392		4.36205	0.0164883		14229	FK506 binding protein 5
Hsd11b2	31.3541	27.1718	30.9455	24.7455	175.883	175.981	199.738	201.825		0.951569	0.938052		1.14124	0.834613		6.01153	0.00739428		7.20979	0.00350847		15484	hydroxysteroid 11-beta dehydrogenase 2
Ctla2b	0.589393	0.617979	0.643044	0.53585	3.35086	3.94241	3.61278	3.71088		0.976591	1		1.00416	1		6.0107	0.0107799		6.18035	0.00974446		13025	cytotoxic T lymphocyte-associated protein 2 beta
Rxfp1	7.01898	6.78895	6.08145	5.90253	40.6173	42.3292	43.7511	46.0489		0.867917	0.824201		1.08262	0.900634		6.00672	0.00770311		7.49266	0.00312434		381489	relaxin/insulin-like family peptide receptor 1
Znhit6	9.39138	10.5104	8.70258	8.12019	58.6697	59.9542	55.8272	57.1523		0.845325	0.78875		0.95242	0.937721		5.95929	0.00671102		6.71428	0.00409022		229937	zinc finger, HIT type 6
Tnfaip2	16.2229	16.4988	16.7791	16.2335	95.2461	99.4826	86.1275	89.6253		1.00889	0.988373		0.902553	0.861354		5.95068	0.00408296		5.32348	0.00675043		21928	tumor necrosis factor, alpha-induced protein 2
Jcad	11.0329	11.7903	11.7153	11.4521	65.1122	69.9353	56.0906	60.344		1.01508	0.979797		0.862178	0.798094		5.91675	0.00373334		5.02551	0.00788185		240185	junctional cadherin 5 associated
Ctla2a	64.3936	66.3305	64.6945	74.2036	369.626	391.628	357.475	420.04		1.06253	0.918486		1.02136	0.971499		5.82314	0.00478864		5.59754	0.00571445		13024	cytotoxic T lymphocyte-associated protein 2 alpha
Gm43150	1.67277	1.90248	0.984656	1.68089	10.4436	10.2789	8.59385	8.43173		0.746801	0.696373		0.821773	0.770824		5.77006	0.0135011		6.34897	0.00972282		NA	NA
Ror1	0.537128	0.54598	0.618667	0.522869	2.85526	3.39485	2.4417	2.57727		1.05386	0.939807		0.803088	0.711679		5.76106	0.00513901		4.3902	0.0166136		26563	receptor tyrosine kinase-like orphan receptor 1
Lonrf3	1.81407	1.62515	1.33953	1.49145	9.74416	10.0754	8.35063	8.914		0.823302	0.760959		0.871113	0.825205		5.75828	0.0078728		6.09264	0.00625878		74365	LON peptidase N-terminal domain and ring finger 3
Rgcc	0.632135	0.369055	0.314852	0.476403	3.17245	2.55924	4.74108	5.78542		0.792893	0.83557		1.83449	0.447255		5.66176	0.0403011		13.0986	0.00431764		66214	regulator of cell cycle
Acer2	0.256686	0.243381	0.181681	0.210419	1.29892	1.42683	1.20176	1.51254		0.784801	0.733061		0.995788	0.99677		5.43538	0.0142819		6.89646	0.00571288		230379	alkaline ceramidase 2
Krt7	1.97577	1.53114	1.80416	1.66826	10.9377	8.01352	10.1231	8.74139		0.990171	0.989422		0.995427	0.994324		5.40175	0.00676571		5.43042	0.0066015		110310	keratin 7
Slc25a33	4.33098	4.56546	4.90148	5.0988	22.9879	25.0902	19.015	21.8331		1.12399	0.838527		0.849639	0.770359		5.40093	0.00408267		4.08265	0.0151558		70556	solute carrier family 25, member 33
Tead4	2.64775	2.62307	2.66434	2.70112	14.7259	13.7265	12.7998	13.2563		1.01794	0.979075		0.915786	0.879082		5.39522	0.00543861		4.85377	0.00880289		21679	TEA domain family member 4
Pcx	3.65256	3.16686	3.12163	2.94442	18.8442	17.483	18.1862	18.4317		0.889567	0.847118		1.008	0.98973		5.32535	0.00777814		6.03436	0.00450584		18563	pyruvate carboxylase
Susd2	4.92734	4.81876	3.94074	3.72052	27.6959	24.0425	27.3447	27.5604		0.786163	0.701172		1.0612	0.924008		5.30702	0.0105349		7.16367	0.00301717		71733	sushi domain containing 2
Cyp2s1	0.264414	0.156821	0.117065	0.127928	1.24163	0.992923	1.32209	1.16952		0.584005	0.496571		1.11491	0.882229		5.27916	0.0287014		10.0772	0.00343773		74134	cytochrome P450, family 2, subfamily s, polypeptide 1
Hmga2	0.214228	0.250142	0.312992	0.222443	1.38824	1.0634	1.06119	0.967001		1.15252	0.826812		0.827421	0.744119		5.26267	0.00608507		3.77822	0.0262754		15364	high mobility group AT-hook 2
Fam124a	3.51218	3.87763	3.65174	3.26454	19.389	19.4974	17.528	18.5843		0.935948	0.911154		0.928666	0.898144		5.26054	0.00617224		5.2196	0.00640562		629059	family with sequence similarity 124, member A
Gm11382	0.270158	0	0.269119	0.54294	1.42718	0.285327	1.97909	1.44031		2.60117	0.661032		1.95821	0.404811		5.24574	0.192141		3.96437	0.116158		NA	NA
Gm26180	0.451947	0	0	0.454141	0.955013	1.90929	0.945949	0.963799		1.00031	1		0.679996	0.783008		5.2453	0.16091		3.56386	0.407971		NA	NA
Snph	0.25837	0.363254	0.251249	0.265806	1.5534	1.69574	1.48715	1.52178		0.832193	0.783657		0.926106	0.903434		5.21615	0.0113374		5.8047	0.007658		241727	syntaphilin
Ero1l	41.3676	41.3658	41.0354	42.2673	203.358	227.951	210.084	222.624		1.00688	0.990465		1.00325	0.99545		5.21311	0.00537334		5.1943	0.00546605		50527	ERO1-like (S. cerevisiae)
Cyth3	6.17482	6.02102	6.33485	6.02458	30.9309	32.3153	29.5541	30.1501		1.01341	0.981456		0.943996	0.917367		5.18544	0.00474903		4.83025	0.00668802		19159	cytohesin 3
Tmem45a	12.6421	13.1477	10.7152	11.0573	67.5037	65.9761	63.5312	67.8776		0.844254	0.77388		0.984485	0.978872		5.17504	0.00757433		6.03461	0.00378714		56277	transmembrane protein 45a
Phyhd1	0.473209	0.364313	0.580172	0.56695	2.17295	2.13367	1.88567	1.92125		1.36766	0.604565		0.884096	0.827539		5.11906	0.00536961		3.30923	0.0357771		227696	phytanoyl-CoA dioxygenase domain containing 1
Ngfr	1.27702	1.67135	0.922628	1.0717	7.5765	7.52912	6.63811	6.59878		0.676795	0.54343		0.87632	0.833962		5.11835	0.0130209		6.62718	0.00468244		18053	nerve growth factor receptor (TNFR superfamily, member 16)
Ptgs1	3.77255	3.86295	2.87744	3.06522	18.8113	18.712	16.1832	16.1567		0.778384	0.667356		0.86187	0.796919		4.9127	0.00846198		5.4396	0.00532395		19224	prostaglandin-endoperoxide synthase 1
Sulf1	7.73716	7.51654	8.89743	8.25231	35.7299	37.8506	33.5223	35.2825		1.12429	0.822421		0.935095	0.897479		4.82351	0.00387021		4.01181	0.0100503		240725	sulfatase 1
Snord83b	0.51445	0.514883	2.56236	1.0339	1.08709	4.34668	1.61516	2.74273		3.22061	0.237257		0.805532	0.852386		4.79236	0.0768488		1.20095	1		100302601	small nucleolar RNA, C/D box 83B
mt-Ty	0	1.44475	2.15697	4.35162	3.05034	4.57375	3.77674	1.5392		4.1131	0.1031		0.706572	0.688383		4.79232	0.0694433		0.824905	0.835026		NA	NA
Nog	0.48501	0.42831	0.284203	0.659376	2.11004	2.29002	2.06016	1.94693		1.03259	1		0.910852	0.883119		4.78725	0.0128413		4.22288	0.0212031		18121	noggin
Gipc2	0.239335	0.277358	0.238415	0.177209	1.45068	0.997789	1.81921	1.37001		0.805646	0.785208		1.30216	0.693413		4.71547	0.0283526		7.62134	0.00501175		54120	GIPC PDZ domain containing family, member 2
Sema3e	0.583321	0.489984	0.555137	0.434381	2.39921	2.64581	2.12571	1.97701		0.922046	0.891825		0.813275	0.709394		4.69584	0.0073645		4.14187	0.0135414		20349	sema domain, immunoglobulin domain (Ig), short basic domain, secreted, (semaphorin) 3E
Kcnab3	0.523249	0.658834	0.554865	0.457946	2.53237	2.99489	2.2257	2.15972		0.85735	0.814597		0.793587	0.689995		4.66244	0.0107766		4.31559	0.0151302		16499	potassium voltage-gated channel, shaker-related subfamily, beta member 3
Nxph4	1.53014	1.38696	1.46674	1.21845	6.74125	6.86062	6.88877	7.54209		0.92072	0.904489		1.06091	0.923235		4.65351	0.0129913		5.36202	0.00702263		104080	neurexophilin 4
Htra4	3.11794	3.52322	2.66511	2.48625	15.1112	15.8064	21.4727	21.3417		0.775844	0.697473		1.38472	0.611724		4.65261	0.021555		8.30392	0.00219712		330723	HtrA serine peptidase 4
Perp	1.83326	1.95877	1.80153	1.69279	8.58533	8.94833	8.5557	8.69073		0.921626	0.896967		0.983624	0.978879		4.61775	0.010547		4.92837	0.00781937		64058	PERP, TP53 apoptosis effector
Mapk4	0.465673	0.618432	0.588774	0.530925	2.56412	2.40235	2.25863	2.7023		1.03278	0.965826		0.998874	1		4.5736	0.00979758		4.42346	0.0113709		225724	mitogen-activated protein kinase 4
Rrm2	21.0815	21.1866	14.9854	13.8712	95.9541	97.2258	80.4874	84.0904		0.682739	0.501502		0.851944	0.776856		4.56997	0.00995473		5.70255	0.00352518		20135	ribonucleotide reductase M2
Prkg2	0.261202	0.405654	0.314031	0.362027	1.25616	1.74082	1.05571	0.9892		1.01373	1		0.682585	0.47626		4.48215	0.00727259		3.01797	0.0456514		19092	protein kinase, cGMP-dependent, type II
Usp53	4.37348	4.35021	4.93142	5.35328	18.4345	20.3408	15.9167	16.2622		1.17892	0.732664		0.829885	0.69793		4.44444	0.00287175		3.12861	0.0205154		99526	ubiquitin specific peptidase 53
Trpa1	0.340312	0.386011	0.406804	0.490149	1.7858	1.44966	1.94693	2.11672		1.23397	0.738389		1.25573	0.693453		4.44078	0.0132652		4.51917	0.0121004		277328	transient receptor potential cation channel, subfamily A, member 1
Ctnnal1	2.54385	2.56494	2.45861	2.38494	11.2844	11.36	11.6793	12.5526		0.948099	0.924247		1.0701	0.901559		4.43136	0.00889494		5.00159	0.00493743		54366	catenin (cadherin associated protein), alpha-like 1
Layn	5.13895	5.967	5.57912	5.93042	25.2603	23.8937	21.5542	22.1964		1.03632	0.947993		0.890085	0.821786		4.42432	0.00566457		3.8	0.012414		244864	layilin
Gm22581	0.355576	0	1.06263	2.14381	0.75137	1.12662	0.744239	1.89571		7.40429	0.0413923		1.38252	0.805985		4.40517	0.257166		0.826688	0.837986		NA	NA
Rras2	55.5563	54.854	49.7718	50.7808	239.882	241.557	224.975	225.869		0.91072	0.857744		0.936449	0.899715		4.36035	0.0066216		4.48354	0.0057321		66922	related RAS viral (r-ras) oncogene 2
B3gnt8	0.896354	0.882156	0.90779	0.780612	4.05652	3.69995	3.17376	3.26551		0.949398	0.928852		0.830224	0.724549		4.35759	0.00741773		3.81059	0.0144034		232984	UDP-GlcNAc:betaGal beta-1,3-N-acetylglucosaminyltransferase 8
Cryab	241.367	247.591	204.383	212.18	1034.85	1085.67	959.743	1044.93		0.851943	0.762588		0.94537	0.915585		4.33676	0.00781727		4.81234	0.00460684		12955	crystallin, alpha B
Aoc1	1.12876	0.772957	0.710158	1.08946	4.7076	3.49797	6.71461	6.96801		0.946384	0.941786		1.66716	0.435021		4.30818	0.0325178		7.58934	0.00385677		76507	amine oxidase, copper-containing 1
Shb	3.71871	3.29821	3.1623	3.61524	14.3425	15.8537	10.5994	12.2017		0.965899	0.948299		0.75513	0.578827		4.30151	0.00550195		3.36287	0.0197602		230126	src homology 2 domain-containing transforming protein B
Gm49417	0.318147	0.386646	0.316924	0.319692	1.36857	1.65605	1.35558	1.67193		0.904043	0.912309		1.0009	1		4.26449	0.0179538		4.72129	0.0114327		NA	NA
Tmem255a	0.301566	0.420392	0.257492	0.335498	1.60448	1.47874	1.80341	1.8719		0.821987	0.773806		1.19185	0.776701		4.25818	0.0236149		6.1741	0.00551052		245386	transmembrane protein 255A
Grasp	6.04182	5.73741	5.61577	5.99945	24.2774	25.1725	23.7234	24.0696		0.986081	0.9813		0.966498	0.948321		4.1964	0.00788314		4.11306	0.00871705		56149	GRP1 (general receptor for phosphoinositides 1)-associated scaffold protein
Ica1l	0.523671	0.57833	0.557634	0.435487	2.28946	2.32672	2.24884	2.12761		0.90143	0.864751		0.948096	0.925548		4.18222	0.0124485		4.3987	0.00986028		70375	islet cell autoantigen 1-like
1600027J07Rik	7.6147	6.73033	6.10775	8.84415	31.241	28.5134	17.5939	20.4566		1.04218	0.946093		0.636929	0.360871		4.15991	0.00543737		2.54231	0.0647507		69794	RIKEN cDNA 1600027J07 gene
Fam107b	3.29538	3.09691	3.27158	3.14301	13.5375	13.0604	14.1221	14.7817		1.00349	0.997373		1.08669	0.875395		4.15951	0.00947157		4.50438	0.0063498		66540	family with sequence similarity 107, member B
Npas2	0.545053	0.495001	0.482629	0.324563	2.12222	2.16404	1.55279	1.73277		0.7767	0.666677		0.766669	0.629222		4.11342	0.0132194		4.06019	0.0148261		18143	neuronal PAS domain protein 2
Nmrk1	2.26782	2.20413	1.97182	2.54228	8.96104	9.3314	7.62759	8.17688		1.0094	0.990776		0.864013	0.771706		4.08816	0.00699129		3.49931	0.0156544		225994	nicotinamide riboside kinase 1
G6pdx	37.2736	37.5249	36.8175	35.3562	148.867	154.68	140.865	145.482		0.96491	0.942815		0.943339	0.906229		4.05803	0.00636809		3.96731	0.00720882		14381	glucose-6-phosphate dehydrogenase X-linked
Gm14154	0.835204	1.08668	1.33119	0.839259	3.70624	4.14586	2.62219	3.8294		1.12824	0.884797		0.821983	0.715276		4.05163	0.0110394		2.95188	0.0477228		102633439	predicted gene 14154
C77080	6.81375	7.37309	7.22168	7.60478	28.3359	28.9889	27.567	28.8021		1.04508	0.929405		0.983331	0.972904		4.04024	0.00608115		3.80152	0.00850467		97130	expressed sequence C77080
Thbs2	199.945	207.522	203.531	208.278	806.08	812.946	984.509	993.36		1.01066	0.983763		1.22164	0.700441		3.97338	0.0104734		4.80287	0.0039275		21826	thrombospondin 2
Gm22358	0.792759	0.396713	1.18457	0.796609	2.51278	2.51181	2.07411	0.42265		1.61523	0.752472		0.509422	0.334647		3.96952	0.0745829		1.25227	1		NA	NA
Gm23969	0.653491	1.30808	1.30196	1.96999	3.45224	4.83128	2.73558	2.7872		1.61572	0.748581		0.673466	0.580106		3.96933	0.0676656		1.65537	0.628864		NA	NA
Ankrd46	8.21563	8.547	8.44239	8.08799	32.9693	33.3577	29.6225	31.5839		0.986148	0.97797		0.922798	0.86847		3.95642	0.00615891		3.70226	0.0089245		68839	ankyrin repeat domain 46
Htra1	197.633	186.266	162.17	158.084	770.905	747.83	742.793	756.309		0.834215	0.724281		0.987073	0.979796		3.95605	0.0097392		4.68094	0.00401635		56213	HtrA serine peptidase 1
Ephb2	4.37634	4.41073	4.97083	4.60956	17.0446	17.6861	14.8879	15.8395		1.09028	0.853352		0.884735	0.792366		3.95215	0.0043366		3.20709	0.0146142		13844	Eph receptor B2
Galnt15	4.60956	4.68229	6.16814	5.32327	18.2695	18.4481	26.7041	27.2488		1.23667	0.690838		1.46938	0.469908		3.95097	0.0125572		4.69443	0.00532807		78754	polypeptide N-acetylgalactosaminyltransferase 15
Map2k6	0.463364	0.295116	0.293734	0.2963	1.55772	1.42365	1.44007	1.54211		0.77893	0.69989		1.00026	1		3.91681	0.0240207		5.02958	0.00816277		26399	mitogen-activated protein kinase kinase 6
Vegfc	3.21862	2.60868	2.67515	2.75804	11.3703	11.3659	12.9155	12.3171		0.932422	0.901206		1.10978	0.846097		3.89913	0.0139304		4.64077	0.00599813		22341	vascular endothelial growth factor C
Stc2	5.09281	5.24673	5.3618	5.75605	19.4006	20.4985	19.3338	19.2901		1.07526	0.880558		0.968043	0.945993		3.85822	0.00616287		3.47352	0.0111458		20856	stanniocalcin 2
Rnaseh2a	3.47287	3.15855	3.00648	3.43434	13.0026	12.561	11.5812	11.5205		0.971267	0.955681		0.903711	0.837399		3.85339	0.00804821		3.58537	0.0119088		69724	ribonuclease H2, large subunit
Gas7	7.61288	8.46403	7.26213	7.02206	30.7355	31.0601	29.279	29.4345		0.888498	0.810953		0.950125	0.917395		3.84356	0.00828209		4.11015	0.00573053		14457	growth arrest specific 7
Angpt4	40.2813	37.2683	40.9104	41.6007	148.706	148.605	152.215	156.368		1.06397	0.897441		1.03791	0.93816		3.83363	0.00668925		3.73972	0.00769769		11602	angiopoietin 4
Gpr4	0.453045	0.386251	0.401158	0.202331	1.6842	1.54177	1.68577	1.30608		0.720594	0.614556		0.927567	0.904867		3.82911	0.0271822		4.92866	0.00987124		319197	G protein-coupled receptor 4
Loxl3	4.91673	4.51079	4.97108	4.09605	17.9598	17.7975	15.3265	14.5067		0.961788	0.937024		0.83434	0.702461		3.79206	0.00651973		3.28957	0.0144402		16950	lysyl oxidase-like 3
Bmp8a	11.421	11.3904	11.0967	9.15288	42.2554	44.2141	40.4235	41.0362		0.887724	0.811885		0.942065	0.904439		3.79	0.00931466		4.022	0.0067652		12163	bone morphogenetic protein 8a
Gfpt2	3.157	2.87399	3.21379	3.06803	10.9936	11.8298	10.2194	11.1224		1.04158	0.934375		0.935092	0.888534		3.78332	0.00695407		3.39653	0.0126804		14584	glutamine fructose-6-phosphate transaminase 2
Gm19774	1.27259	0.424553	1.26769	1.70502	2.24093	4.48013	3.55146	5.42771		1.70647	0.621031		1.32946	0.667478		3.78116	0.0768553		2.94807	0.0860515		102632739	predicted gene, 19774
Lyve1	1.72294	1.77413	1.74932	1.81454	6.80892	6.40387	6.50157	6.80091		1.01907	0.977808		1.00678	0.991564		3.77487	0.0105027		3.72934	0.011215		114332	lymphatic vessel endothelial hyaluronan receptor 1
Acaa2	12.281	10.6631	10.5179	9.93659	43.2742	42.9206	38.8241	37.414		0.89153	0.817513		0.884498	0.802494		3.75575	0.00900722		3.72612	0.00941822		52538	acetyl-Coenzyme A acyltransferase 2 (mitochondrial 3-oxoacyl-Coenzyme A thiolase)
Loxl4	15.8401	16.3589	16.1451	14.4522	59.2671	60.8445	55.1129	54.5496		0.950261	0.91441		0.913007	0.846887		3.73003	0.00683546		3.5838	0.00860819		67573	lysyl oxidase-like 4
Otulinl	1.11906	0.821334	0.802625	1.25943	3.32634	3.89236	3.15423	3.32512		1.06252	0.91685		0.89763	0.828724		3.71485	0.0100083		3.13837	0.0240801		223433	OTU deubiquitinase with linear linkage specificity like
Dck	3.95206	4.4546	3.75849	3.3672	15.1617	15.9934	11.4976	11.9191		0.847687	0.734156		0.751644	0.55216		3.70495	0.00817439		3.28517	0.0159192		13178	deoxycytidine kinase
Hbegf	5.04191	5.54676	5.18197	5.44838	19.2471	19.9793	15.8504	17.3122		1.00393	0.994837		0.845424	0.71559		3.70391	0.00589646		3.1191	0.015975		15200	heparin-binding EGF-like growth factor
Trpc4	1.02352	1.22926	1.05557	1.13134	4.07753	4.254	4.81383	4.53875		0.970778	0.958021		1.12253	0.822374		3.69649	0.0137249		4.27432	0.00649196		22066	transient receptor potential cation channel, subfamily C, member 4
Thsd7a	2.28819	2.37468	1.87261	1.89958	8.43184	8.77436	7.84341	8.38555		0.809021	0.67316		0.943207	0.907035		3.68953	0.0113408		4.30147	0.0049787		330267	thrombospondin, type I, domain containing 7A
Palm3	0.281153	0.308188	0.240062	0.443957	1.10334	1.07464	0.98078	1.01356		1.15952	0.806559		0.915814	0.867268		3.67998	0.0123168		2.90659	0.0385438		74337	paralemmin 3
Ostf1	16.6746	16.8876	14.8288	17.193	59.722	63.6869	57.224	61.2907		0.954107	0.921303		0.960341	0.931841		3.67683	0.00760717		3.70085	0.00732956		20409	osteoclast stimulating factor 1
Them6	2.14143	1.70916	2.05219	2.26078	7.30312	6.78499	5.81541	7.2547		1.11985	0.826059		0.927758	0.87626		3.65388	0.00881159		3.02712	0.0241904		223626	thioesterase superfamily member 6
Gm23136	1.4654	0	1.94636	1.96336	2.58046	3.09536	1.53358	1.56252		2.53875	0.276623		0.555547	0.406672		3.64538	0.0942117		0.79833	0.816148		NA	NA
Fnip2	3.55265	4.60731	4.45836	4.31293	14.0333	15.6368	15.0987	15.2354		1.07491	0.878376		1.02238	0.96251		3.6356	0.00742851		3.45794	0.00990666		329679	folliculin interacting protein 2
Tent5b	6.76636	5.69275	5.83461	5.46062	24.1056	21.1038	21.2214	20.6298		0.906625	0.843733		0.925728	0.874536		3.62748	0.0102902		3.7039	0.00928228		100342	terminal nucleotidyltransferase 5B
Fam117b	4.23882	4.89965	4.92958	4.69933	15.7975	17.2767	15.5365	16.3814		1.05366	0.910874		0.96504	0.938651		3.61875	0.00674219		3.31439	0.0112743		72750	family with sequence similarity 117, member B
Car12	1.27309	1.08941	1.24283	1.24729	4.10252	4.45053	4.25011	3.9095		1.05398	0.916512		0.954011	0.921868		3.61853	0.00852893		3.27531	0.014688		76459	carbonic anhydrase 12
Rem1	7.40178	6.08355	7.26161	6.71649	25.7362	22.5046	20.5391	21.1658		1.03653	0.940254		0.864532	0.75019		3.57617	0.00682542		2.98276	0.0193335		19700	rad and gem related GTP binding protein 1
Lama5	30.7696	29.2485	29.9787	26.6264	106.417	107.067	98.6612	100.419		0.943135	0.898769		0.932529	0.879216		3.55695	0.00742076		3.51695	0.00793523		16776	laminin, alpha 5
Gm44220	0.330555	0.272451	0.348654	0.547088	0.883396	1.27324	1.26165	1.16105		1.48131	0.474915		1.1231	0.821384		3.55529	0.0135354		2.69576	0.0494968		NA	NA
Slco2a1	5.99079	6.04228	5.99977	5.6683	20.9126	21.2514	19.4886	19.9896		0.969669	0.946336		0.936302	0.884563		3.50382	0.00721645		3.38325	0.00890687		24059	solute carrier organic anion transporter family, member 2a1
Tnfaip8	0.791301	0.782594	0.74628	0.715158	2.42406	3.08577	3.01356	2.96559		0.928604	0.888068		1.08516	0.871507		3.49885	0.0154787		4.08873	0.00693999		106869	tumor necrosis factor, alpha-induced protein 8
Pttg1ip	66.3945	64.1034	63.0329	66.2155	223.864	231.879	213.267	219.872		0.990426	0.983098		0.950403	0.90994		3.49228	0.00693745		3.35116	0.00890865		108705	pituitary tumor-transforming 1 interacting protein
S100a16	18.8409	19.8445	19.0664	19.8339	69.4197	65.5396	63.409	62.6604		1.00555	0.991599		0.934133	0.880507		3.48814	0.0073111		3.24039	0.0113405		67860	S100 calcium binding protein A16
Inka1	1.4223	1.25603	1.16681	1.26107	4.50822	4.85993	4.29032	2.98853		0.906826	0.871046		0.777309	0.611375		3.48776	0.0133096		2.98956	0.0301618		68176	inka box actin regulator 1
Irak3	2.9336	2.79124	3.90516	3.06681	10.4104	9.37829	9.66458	9.07547		1.21773	0.658453		0.947017	0.902522		3.4552	0.00623407		2.68707	0.027407		73914	interleukin-1 receptor-associated kinase 3
Smco4	2.96829	2.59943	2.91581	3.06555	9.32135	9.88379	8.84458	8.30815		1.07414	0.890543		0.893199	0.809222		3.44471	0.00917236		2.86444	0.0256734		170748	single-pass membrane protein with coiled-coil domains 4
Sgk1	46.1786	44.7565	46.5807	47.2254	155.874	156.991	174.667	169.224		1.03157	0.946424		1.09916	0.837513		3.44047	0.00923001		3.6659	0.00634647		20393	serum/glucocorticoid regulated kinase 1
Creb5	0.861988	0.922678	0.839421	0.737996	3.00176	3.12512	2.75887	2.61103		0.883907	0.79278		0.876462	0.776326		3.43239	0.00974039		3.40347	0.0102786		231991	cAMP responsive element binding protein 5
Filip1	1.08369	0.843576	1.11643	1.05172	2.87711	3.73685	2.53962	3.05172		1.12484	0.801702		0.845429	0.706728		3.42878	0.00735532		2.57708	0.0381241		70598	filamin A interacting protein 1
Lamc1	80.2484	78.7595	76.2477	72.1906	263.174	279.632	231.292	239.858		0.933529	0.875864		0.867988	0.747734		3.41369	0.00671665		3.17402	0.0105306		226519	laminin, gamma 1
Pxk	23.581	22.116	22.0363	21.7599	77.4993	78.1392	77.9532	76.5029		0.958408	0.925955		0.992404	0.986737		3.40572	0.00872812		3.52652	0.00708363		218699	PX domain containing serine/threonine kinase
Isoc1	23.3987	23.6191	25.1204	22.2029	76.8289	82.985	81.18	79.7803		1.0065	0.989049		1.00717	0.987474		3.39882	0.00817693		3.4011	0.00814345		66307	isochorismatase domain containing 1
Gng11	10.261	11.1123	9.12078	10.258	35.5818	37.0686	31.7196	35.1797		0.906732	0.840254		0.920852	0.86228		3.3976	0.0118686		3.4505	0.0109098		66066	guanine nucleotide binding protein (G protein), gamma 11
Msc	0.759754	0.817422	1.0028	0.897045	2.34796	3.00904	2.68347	3.0784		1.204	0.717816		1.07548	0.883677		3.3892	0.0133536		3.02747	0.0227586		17681	musculin
Dpep1	7.39186	5.84059	7.6541	7.115	22.8542	22.0031	31.5742	30.8633		1.11609	0.829183		1.39187	0.510504		3.38905	0.0181774		4.22648	0.00569028		13479	dipeptidase 1
Gm49286	0.474101	0.4745	0	0	1.00183	2.5036	0.496159	2.52761		0.111114	0.527002		0.864248	1		3.38881	0.27733		25.7345	0.0603204		NA	NA
2610528A11Rik	1.22648	1.51977	1.45448	1.76062	4.38118	4.87295	2.93381	3.73647		1.16974	0.764173		0.721172	0.45785		3.35689	0.00830706		2.0696	0.105118		70045	RIKEN cDNA 2610528A11 gene
Sdr42e1	0.506969	0.556498	0.570184	0.410831	2.00433	1.57176	1.59167	1.42989		0.922856	0.898009		0.845144	0.73311		3.35338	0.0152407		3.07095	0.0244855		74032	short chain dehydrogenase/reductase family 42E, member 1
Itpk1	4.16581	3.7757	3.91763	3.92258	12.3116	14.2298	11.9051	12.0521		0.98725	0.980408		0.902651	0.820404		3.34101	0.00908097		3.05471	0.0154692		217837	inositol 1,3,4-triphosphate 5/6 kinase
Hhipl1	7.4683	8.15723	7.99003	7.82557	25.241	26.6903	25.7333	25.7126		1.01216	0.979227		0.990654	0.983383		3.32316	0.0083278		3.25254	0.00949544		214305	hedgehog interacting protein-like 1
Agfg2	5.84551	6.12902	5.53314	5.96289	19.1833	20.5657	17.8228	18.7932		0.96005	0.929447		0.921185	0.854801		3.31884	0.0090819		3.18448	0.0116914		231801	ArfGAP with FG repeats 2
Tsc22d3	7.82021	7.04634	7.87892	7.58953	25.0464	23.9896	23.4446	23.2219		1.04048	0.928631		0.951682	0.90954		3.29797	0.00749107		3.01651	0.0130135		14605	TSC22 domain family, member 3
Raet1e	0.380774	0.627685	0.290061	0.697724	1.65656	1.67958	1.64084	1.48074		0.97934	1		0.935827	0.906683		3.29512	0.0247091		3.14869	0.0303306		379043	retinoic acid early transcript 1E
S100a6	386.159	384.076	385.732	411.886	1213.08	1316.1	1193.64	1354.45		1.03555	0.935937		1.00748	0.986333		3.28362	0.00768557		3.19461	0.00913283		20200	S100 calcium binding protein A6 (calcyclin)
Ms4a4d	1.56613	0.415854	1.08253	1.1241	3.61333	2.90305	5.45218	4.32818		1.11285	0.878086		1.50027	0.487128		3.27829	0.0496459		4.41968	0.014605		66607	membrane-spanning 4-domains, subfamily A, member 4D
Il6ra	0.777807	0.968876	0.942043	0.91091	2.83785	2.88404	2.76993	2.61933		1.0608	0.900685		0.941884	0.894624		3.274	0.00976487		2.90699	0.0193438		16194	interleukin 6 receptor, alpha
Gm30938	0.968928	1.23422	1.05295	1.15066	2.97811	4.27938	4.33258	3.3812		1.00017	1		1.06279	0.919693		3.27088	0.0256676		3.4757	0.0189369		102633006	predicted gene, 30938
Snta1	5.56418	5.20907	5.29367	5.0415	16.7778	18.4056	15.1792	14.4157		0.959352	0.927256		0.84118	0.692564		3.26497	0.00834698		2.86279	0.0185155		20648	syntrophin, acidic 1
Dio3os	1.00567	1.58167	0.97318	1.58801	4.37161	4.06646	5.80356	6.18882		0.989853	1		1.42084	0.522994		3.25488	0.0380937		4.6721	0.00740996		353504	deiodinase, iodothyronine type III, opposite strand
Tagap	8.19579	7.77841	7.38226	8.48802	24.9328	27.0126	24.0882	24.6767		0.993493	0.989946		0.938777	0.885964		3.25126	0.00889677		3.0722	0.0125656		72536	T cell activation Rho GTPase activating protein
Lama2	3.11613	2.95844	3.15927	2.77131	9.50785	10.0732	8.6892	9.16059		0.976301	0.956245		0.911587	0.828927		3.22317	0.00772432		3.00952	0.0119145		16773	laminin, alpha 2
Lamb2	42.2758	41.2689	42.2241	41.5782	132.664	136.014	116.619	123.669		1.00308	0.994283		0.894332	0.788647		3.21593	0.0062995		2.86727	0.0133246		16779	laminin, beta 2
Tiparp	22.0597	23.1333	21.6986	19.8699	68.515	76.2938	69.2467	70.8255		0.919802	0.849777		0.967291	0.939842		3.20409	0.00989459		3.36951	0.00725168		99929	TCDD-inducible poly(ADP-ribose) polymerase
Col22a1	0.325787	0.368133	0.361175	0.237606	1.23805	0.982289	1.36928	1.29987		0.863207	0.79374		1.20201	0.725169		3.19544	0.0301192		4.44961	0.00621873		69700	collagen, type XXII, alpha 1
Gm12868	1.27564	0.928518	1.50178	1.04877	2.94061	4.16427	4.2477	3.33863		1.15538	0.855525		1.06764	0.915327		3.19369	0.0224136		2.95134	0.0314739		NA	NA
Mfsd2a	13.9057	14.154	12.7389	13.5197	43.6449	45.9207	40.7115	38.2026		0.935823	0.879541		0.881084	0.769608		3.19153	0.0088073		3.00485	0.0128141		76574	major facilitator superfamily domain containing 2A
Syt9	0.802123	0.668998	0.714293	0.61062	2.23428	2.45163	2.25123	2.59177		0.90084	0.846693		1.03348	0.950984		3.18063	0.0212149		3.64894	0.0102232		60510	synaptotagmin IX
Entpd1	10.3823	10.0267	8.52945	8.92616	31.3335	33.2985	32.8409	34.3478		0.855302	0.734597		1.03956	0.932849		3.16659	0.0143935		3.84876	0.0045601		12495	ectonucleoside triphosphate diphosphohydrolase 1
Sorbs3	25.9643	26.8928	25.8777	25.0998	83.3114	84.0532	72.65	74.8733		0.964443	0.931327		0.881451	0.762284		3.16622	0.00705507		2.89376	0.0126731		20410	sorbin and SH3 domain containing 3
Plac8	86.966	75.8818	72.5309	82.7487	260.537	254.982	275.675	252.051		0.953527	0.914163		1.02368	0.957635		3.16555	0.0106149		3.39844	0.00684627		231507	placenta-specific 8
Dbndd2	0.793301	0.838078	0.889032	0.963227	2.43301	2.72299	2.44451	2.19693		1.13515	0.781313		0.900271	0.809572		3.15678	0.009026		2.50359	0.034767		52840	dysbindin (dystrobrevin binding protein 1) domain containing 2
Lrat	1.74419	1.60094	1.68347	1.53471	5.50939	5.03004	5.75029	5.48299		0.96208	0.938732		1.06582	0.891714		3.14919	0.0159442		3.48876	0.00887846		79235	lecithin-retinol acyltransferase (phosphatidylcholine-retinol-O-acyltransferase)
Limk1	4.94251	5.63596	5.81136	5.23791	16.2083	17.1077	14.8956	16.5806		1.0445	0.918593		0.944779	0.892552		3.14906	0.00765262		2.84841	0.0145467		16885	LIM-domain containing, protein kinase
4930478K11Rik	1.01451	0.947673	1.21273	0.951474	3.57295	2.64296	2.54811	2.74042		1.10223	0.891615		0.851195	0.732008		3.1488	0.0146529		2.43167	0.0580133		78011	RIKEN cDNA 4930478K11 gene
Foxs1	43.7475	40.2402	40.603	39.1414	136.054	128.171	111.022	111.779		0.949482	0.901587		0.843232	0.681516		3.14575	0.00711523		2.79373	0.0153629		14239	forkhead box S1
Sphk1	11.8187	10.815	11.1175	10.5429	35.3426	35.6819	35.9716	36.888		0.957004	0.921011		1.02584	0.953816		3.13775	0.0109461		3.36344	0.00712458		20698	sphingosine kinase 1
Klrg2	0.748975	0.297013	0.436395	0.454407	1.52294	1.76115	1.12397	1.56709		0.852111	0.77459		0.819567	0.690354		3.13225	0.0258139		3.01255	0.0317688		74253	killer cell lectin-like receptor subfamily G, member 2
Ackr4	0.602232	0.647719	0.74318	0.587092	2.03233	1.87966	4.8821	4.18832		1.06416	0.929392		2.31783	0.182222		3.12579	0.0757467		6.80829	0.0038861		252837	atypical chemokine receptor 4
Aldoc	1.45238	1.26078	1.60919	1.75727	4.3217	4.14786	5.28882	5.40442		1.24045	0.652305		1.26243	0.614995		3.11869	0.0167957		3.17396	0.0149447		11676	aldolase C, fructose-bisphosphate
Gm42476	0.436447	0.524177	0.260861	0.438566	2.02897	1.01409	1.37026	1.67534		0.733733	0.749614		1.00064	1		3.11836	0.0653106		4.25176	0.0227722		NA	NA
Ndrg1	15.9533	16.9499	16.1767	17.0989	48.8158	53.6752	44.7387	48.6318		1.01132	0.978525		0.911013	0.820194		3.11481	0.00684951		2.80586	0.0136752		17988	N-myc downstream regulated gene 1
Dlk2	2.17418	1.67209	1.91504	2.4607	5.94838	6.04277	5.93982	5.73467		1.13742	0.780763		0.97361	0.954795		3.11436	0.010989		2.66585	0.0276536		106565	delta like non-canonical Notch ligand 2
Ercc1	24.0937	22.7449	22.9171	23.1173	75.1534	70.6755	75.0421	74.8338		0.982832	0.968595		1.02775	0.949545		3.11326	0.010183		3.25554	0.0076837		13870	excision repair cross-complementing rodent repair deficiency, complementation group 1
Gramd1b	3.76614	3.98231	3.74705	3.366	11.737	12.2993	10.9332	11.3763		0.91801	0.843755		0.928162	0.862719		3.10175	0.0102752		3.13605	0.00960378		235283	GRAM domain containing 1B
Snora41	1.83175	1.09998	3.28448	3.6813	5.80604	3.48228	4.98415	4.68757		2.33382	0.127247		1.04101	1		3.10047	0.031271		1.38364	0.459103		100217464	small nucleolar RNA, H/ACA box 41
Add3	5.76813	5.51506	5.35333	5.33915	17.1779	17.7556	15.3808	16.0751		0.947655	0.900059		0.900456	0.804039		3.09571	0.00898469		2.94152	0.0124487		27360	adducin 3 (gamma)
Vdr	0.376596	0.376912	0.451883	0.352623	1.32933	1.00339	1.07487	0.99476		1.06755	0.902813		0.887342	0.790934		3.08971	0.013167		2.56815	0.0357733		22337	vitamin D (1,25-dihydroxyvitamin D3) receptor
Il4ra	22.6806	21.8771	21.5981	21.8596	68.3654	68.5348	65.5664	66.1078		0.975315	0.952605		0.961827	0.925787		3.07233	0.00867081		3.02984	0.00949682		16190	interleukin 4 receptor, alpha
Acy3	0.615426	0.592254	0.61306	0.713555	1.50053	2.19994	2.20467	2.0696		1.09795	0.880201		1.15481	0.768807		3.05377	0.0256605		3.212	0.0172723		71670	aspartoacylase (aminoacylase) 3
Bag3	41.5255	43.2039	41.6855	40.2098	127.833	130.654	103.508	103.449		0.966552	0.931914		0.80065	0.574231		3.05061	0.00588953		2.527	0.0211594		29810	BCL2-associated athanogene 3
Pdlim3	3.74878	3.24415	3.22896	3.3799	10.8003	10.5183	8.64283	8.91613		0.945094	0.894915		0.823661	0.642503		3.0479	0.00917242		2.65628	0.0217005		53318	PDZ and LIM domain 3
Padi2	10.6016	10.5719	9.34043	10.1296	32.6148	31.7261	32.3457	35.2601		0.919557	0.8494		1.05074	0.910385		3.03851	0.0133835		3.47198	0.00587885		18600	peptidyl arginine deiminase, type II
Nectin1	9.01284	10.112	10.2702	9.92301	29.0504	29.0236	25.1345	26.4888		1.05586	0.891472		0.888926	0.765986		3.03637	0.00608294		2.55632	0.0196316		58235	nectin cell adhesion molecule 1
Dennd2a	7.19789	7.30437	7.80994	7.374	21.7759	22.2056	22.5563	21.3628		1.047	0.912106		0.998584	0.997563		3.03249	0.00850004		2.89226	0.0116004		209773	DENN/MADD domain containing 2A
Fam129a	18.2949	20.1597	22.2389	22.2686	55.9186	60.5892	54.2084	57.4043		1.1574	0.707724		0.957985	0.912274		3.02966	0.00542214		2.50767	0.0201718		63913	family with sequence similarity 129, member A
Ramp1	3.52046	2.94686	3.09247	3.60187	9.94136	9.63332	10.3829	9.69157		1.03507	0.942506		1.02553	0.955335		3.02542	0.0133092		2.99753	0.0141092		51801	receptor (calcitonin) activity modifying protein 1
Lcn2	1.12461	0.682715	0.789711	0.592825	3.66203	1.81084	3.41504	3.73504		0.765594	0.654765		1.30618	0.635186		3.02283	0.0542008		5.15717	0.00554069		16819	lipocalin 2
P2ry2	1.92103	1.76243	1.76644	2.00461	5.72473	5.35836	6.34053	6.57835		1.02375	0.965733		1.16559	0.73933		3.00715	0.0193375		3.4238	0.00924763		18442	purinergic receptor P2Y, G-protein coupled 2
Snord34	0	2.07424	0	0.694187	3.64951	2.91849	0.722975	0.736618		0.384741	0.6559		0.243235	0.132056		2.99656	0.243934		1.88382	1		27210	small nucleolar RNA, C/D box 34
Tceal3	1.71832	1.62422	1.01887	1.45259	5.25917	4.72423	4.881	4.76953		0.739636	0.541862		0.966672	0.946444		2.98469	0.0269398		3.90082	0.00663614		594844	transcription elongation factor A (SII)-like 3
Rpl36-ps2	0.777465	0.466871	0.774476	0.624992	2.4643	1.31379	1.95273	0.828991		1.12114	1		0.740438	0.603115		2.97263	0.0560644		1.9632	0.310518		100043483	ribosomal protein L36, pseudogene 2
Pcsk6	2.40394	2.14485	2.11624	2.0411	6.60569	6.90821	5.90917	6.05049		0.91399	0.837713		0.88501	0.775521		2.96984	0.0127649		2.87567	0.0156569		18553	proprotein convertase subtilisin/kexin type 6
Sbsn	9.685	8.37136	8.81056	9.46393	25.5114	28.0799	26.1488	26.0875		1.01208	0.978249		0.974718	0.950986		2.96762	0.0100129		2.85808	0.0127768		282619	suprabasin
Rin3	3.38897	3.49804	3.44642	3.19214	10.271	10.1325	9.53671	8.44928		0.963937	0.930862		0.88153	0.75904		2.96208	0.00969689		2.70885	0.0172736		217835	Ras and Rab interactor 3
Gsn	157.345	150.149	158.861	162.172	461.036	449.647	453.839	463.432		1.04403	0.914713		1.00723	0.985722		2.96161	0.00828148		2.85723	0.0105647		227753	gelsolin
Wnk4	2.13346	2.25193	2.4272	2.43668	6.35585	6.6366	6.16132	6.14085		1.10904	0.805729		0.946884	0.895101		2.96133	0.00944518		2.52835	0.0257708		69847	WNK lysine deficient protein kinase 4
Nppc	0.464091	0.557378	0.323615	0.373076	1.37295	1.66651	3.44836	2.67218		0.685572	0.650043		2.00972	0.295677		2.9528	0.118177		8.65525	0.00360427		18159	natriuretic peptide type C
Rab20	1.11169	1.18216	1.14202	1.67562	3.19332	3.59569	3.89015	3.482		1.22736	0.67308		1.08581	0.857455		2.95208	0.0171182		2.61166	0.0336021		19332	RAB20, member RAS oncogene family
Btg2	29.9882	31.3896	25.377	26.0947	87.2477	93.3772	73.0988	72.0908		0.838615	0.667524		0.803823	0.593282		2.94269	0.00979131		2.82061	0.0129461		12227	BTG anti-proliferation factor 2
Plekha7	0.486088	0.445332	0.46932	0.447118	1.26024	1.48091	1.18176	1.26785		0.983935	0.977232		0.893676	0.790941		2.94097	0.0124633		2.67119	0.0224777		233765	pleckstrin homology domain containing, family A member 7
Myzap	0.841014	0.738654	0.829232	0.939956	2.32118	2.32029	2.28119	2.41574		1.11979	0.800426		1.01194	0.981495		2.93555	0.0127842		2.65281	0.023159		102371	myocardial zonula adherens protein
Asb5	6.09289	5.73427	5.51576	5.67135	17.0311	17.5664	16.3996	16.1848		0.945905	0.898999		0.941823	0.888284		2.92436	0.0131739		2.91174	0.0135568		76294	ankyrin repeat and SOCs box-containing 5
mt-Ts2	0.819633	0.820322	0.816481	0.823612	2.59796	2.59696	0	1.74791		1.00006	1		0.360268	0.330668		2.92106	0.330668		1.05026	1		NA	NA
Gm24400	0	0.904654	0.900418	0	0.955013	1.90929	0.472974	0		0.999483	1		0.199877	0.169298		2.92085	0.350647		0.581572	1		NA	NA
Gm41386	15.4246	12.8299	15.2615	18.4319	38.43	44.1389	37.7381	36.2276		1.1923	0.664771		0.895843	0.782136		2.9205	0.00796871		2.19435	0.0489882		105246024	predicted gene, 41386
Slc43a2	1.2328	1.25311	1.26163	1.02103	3.56156	3.69751	3.90574	3.79459		0.91829	0.853103		1.06078	0.8956		2.91914	0.0188251		3.37208	0.00807692		215113	solute carrier family 43, member 2
Abhd2	11.4847	12.3229	11.3768	10.9108	34.1072	35.3114	26.2303	27.4032		0.936157	0.864122		0.772614	0.502426		2.91572	0.00644784		2.40636	0.0243984		54608	abhydrolase domain containing 2
Apbb3	3.25449	3.06235	3.1727	3.06065	8.40532	10.0179	6.75359	7.77082		0.986794	0.978041		0.788412	0.553635		2.91544	0.00911931		2.32933	0.0378947		225372	amyloid beta (A4) precursor protein-binding, family B, member 3
Il1r1	8.70191	8.68641	9.95548	9.57658	24.6272	25.902	25.6262	26.1666		1.12327	0.768421		1.02501	0.95016		2.90571	0.00793635		2.65152	0.0148654		16177	interleukin 1 receptor, type I
Ablim1	0.708235	0.635923	0.778079	0.723874	1.90707	2.00037	1.82544	1.98071		1.11731	0.791947		0.974081	0.949893		2.9055	0.0105957		2.53305	0.0251118		226251	actin-binding LIM protein 1
Mocs1	8.69206	7.7345	8.75158	8.57801	23.0001	24.6992	23.9209	23.9247		1.05496	0.897391		1.00307	0.994663		2.90333	0.0104142		2.76051	0.0144679		56738	molybdenum cofactor synthesis 1
Oxct2a	0.741861	0.797483	0.684267	0.883511	2.52563	1.94428	1.58151	2.46097		1.0183	1		0.904393	0.826019		2.89508	0.0194358		2.57124	0.0374268		64059	3-oxoacid CoA transferase 2A
Snx1	18.7905	18.639	18.3519	18.9266	54.0017	54.2869	52.4278	51.8128		0.995964	0.992493		0.962619	0.9239		2.89299	0.00901095		2.79613	0.0113674		56440	sorting nexin 1
Cdh13	0.662973	0.659222	0.458866	0.44557	1.87853	1.946	1.56785	1.58367		0.6843	0.421256		0.824079	0.676245		2.89098	0.0247893		3.48146	0.00895341		12554	cadherin 13
Bcl2l1	15.5535	15.841	13.0673	14.0503	45.7232	45.0151	42.431	41.3316		0.863776	0.724948		0.923126	0.847211		2.89009	0.0122899		3.08867	0.00797813		12048	BCL2-like 1
Col5a3	15.3619	15.1189	19.0312	17.3277	43.1992	44.8103	42.1946	44.6947		1.19284	0.639725		0.987272	0.972983		2.88726	0.00578704		2.3897	0.0224198		53867	collagen, type V, alpha 3
Dock9	1.53037	1.30769	1.48853	1.57044	3.79824	4.38383	3.65265	4.12568		1.07781	0.854506		0.950658	0.900026		2.88236	0.00963496		2.54231	0.0218048		105445	dedicator of cytokinesis 9
Dennd4a	2.98117	2.8819	3.15495	2.99857	8.27965	8.62017	9.45997	9.6168		1.04953	0.908627		1.12881	0.771372		2.88218	0.0129283		3.09988	0.00806411		102442	DENN/MADD domain containing 4A
Cybrd1	1.05973	0.960909	1.24514	1.22871	2.86137	2.9655	3.82003	3.97903		1.22403	0.662607		1.33832	0.51821		2.8815	0.021908		3.15057	0.0131241		73649	cytochrome b reductase 1
Micos10	26.7317	27.0166	27.639	31.4116	72.539	81.4295	64.4953	77.0653		1.09864	0.804557		0.919413	0.824549		2.86446	0.006526		2.39717	0.022942		433771	mitochondrial contact site and cristae organizing system subunit 10
Llph-ps2	0.246098	0.369458	0.245152	1.11282	1.04006	0.779748	0.772645	1.31204		2.14521	0.298748		1.14159	0.893856		2.86094	0.13332		1.52361	0.563716		100043002	LLP homolog, pseudogene 2
Cd14	2.34532	2.20758	2.58662	2.24449	6.69639	6.33995	6.66206	5.65648		1.06103	0.898497		0.94499	0.896468		2.86037	0.0136258		2.54754	0.0269165		12475	CD14 antigen
Hspb6	5.15345	5.15779	4.79838	4.62892	14.9346	14.4845	10.9185	11.1021		0.91432	0.827333		0.748562	0.468604		2.85214	0.0102171		2.33507	0.0367029		243912	heat shock protein, alpha-crystallin-related, B6
Hmga1	10.6502	8.29046	8.54635	10.0616	30.1991	23.8183	27.1022	25.9394		0.982435	0.967582		0.981939	0.965906		2.85135	0.0139405		2.84991	0.0139202		15361	high mobility group AT-hook 1
Klf10	1.86305	1.96885	2.29392	1.98838	5.44065	5.46299	6.74535	6.28038		1.11746	0.803779		1.19457	0.682163		2.84406	0.0185724		3.04033	0.0124297		21847	Kruppel-like factor 10
Csrnp1	6.419	6.71705	5.90885	5.51272	17.9922	19.3235	17.0346	16.8512		0.86952	0.740577		0.908093	0.81785		2.84021	0.0143561		2.9662	0.0110008		215418	cysteine-serine-rich nuclear protein 1
Gm9824	0.517201	0.431364	0.68695	0.952806	1.36613	1.3656	1.53358	0.827218		1.7118	0.324186		0.866433	0.791308		2.8369	0.0314705		1.43622	0.402254		432447	phosphatidylethanolamine-binding protein pseudogene
Ugcg	21.4513	23.0202	21.5075	20.2596	61.9941	64.0868	60.3668	60.8925		0.939191	0.875792		0.961758	0.922431		2.835	0.0107212		2.90312	0.00912692		22234	UDP-glucose ceramide glucosyltransferase
Crispld1	0.514108	0.428784	0.437446	0.53813	1.38059	1.28956	1.18815	1.05068		1.0345	0.957643		0.838664	0.672858		2.82653	0.0142459		2.29145	0.0502703		83691	cysteine-rich secretory protein LCCL domain containing 1
A330009N23Rik	0.491224	0.382385	0.380594	0.164537	1.06684	1.4123	1.22808	1.83323		0.627182	0.486453		1.234	0.724982		2.82317	0.0840871		5.55406	0.00536397		380977	RIKEN cDNA A330009N23 gene
1700025G04Rik	0.471768	0.587127	0.441349	0.502915	1.426	1.56409	1.35236	1.44787		0.891838	0.799322		0.936519	0.880815		2.82197	0.0187684		2.96334	0.0142371		69399	RIKEN cDNA 1700025G04 gene
S100a13	10.4156	10.1536	8.0175	9.71862	27.7975	30.1441	31.1435	32.3082		0.862363	0.752002		1.09507	0.843624		2.81537	0.0264988		3.57507	0.00682738		20196	S100 calcium binding protein A13
Asrgl1	1.46302	1.64446	1.37892	1.36834	4.44702	4.30268	3.43905	3.74395		0.884186	0.775283		0.820997	0.634483		2.81401	0.0147604		2.61289	0.0230654		66514	asparaginase like 1
Popdc2	3.36049	3.24027	2.22491	2.67674	9.69904	8.78637	7.84857	7.36306		0.742775	0.508211		0.822954	0.659898		2.79906	0.0221983		3.10118	0.0126886		64082	popeye domain containing 2
Fosl1	1.52235	1.38079	1.23215	1.19511	4.44835	3.64272	4.10741	3.75374		0.836422	0.711628		0.97162	0.955005		2.78325	0.027057		3.2331	0.0117681		14283	fos-like antigen 1
Pxn	7.25623	7.51599	7.98025	7.45755	20.0542	21.059	20.9364	20.6617		1.04505	0.910461		1.01179	0.976185		2.78298	0.00981558		2.6944	0.0122866		19303	paxillin
Samhd1	19.8243	18.344	19.9007	19.3417	50.8363	55.3771	46.3771	49.8388		1.02814	0.941151		0.905875	0.791608		2.7827	0.00734058		2.45179	0.0182698		56045	SAM domain and HD domain, 1
Plscr1	4.75334	4.54109	5.00899	5.23037	12.7629	13.0899	13.9779	14.2417		1.10161	0.818136		1.09153	0.831675		2.78057	0.0145525		2.75513	0.0154027		22038	phospholipid scramblase 1
Adora2b	0.838735	0.708278	0.86162	0.790132	2.24311	2.04848	2.16697	2.40349		1.06744	0.912917		1.06484	0.894949		2.76641	0.0226791		2.75969	0.0222076		11541	adenosine A2b receptor
Zc2hc1c	1.92097	1.53598	1.79918	1.41625	4.65486	4.89565	4.31569	4.17449		0.930207	0.867984		0.88901	0.776609		2.76133	0.0156312		2.63903	0.0211021		72350	zinc finger, C2HC-type containing 1C
H2-T-ps	3.30849	2.35871	3.34092	2.55034	8.14043	7.51503	8.44261	7.9737		1.0395	0.942888		1.04857	0.916367		2.75884	0.0219734		2.78292	0.0200804		667803	histocompatibility 2, T region locus, pseudogene
Gdf10	5.94965	5.56449	6.70345	5.792	15.3868	16.2533	11.4524	11.6685		1.08521	0.82024		0.730769	0.37879		2.74757	0.00535106		1.85018	0.0863848		14560	growth differentiation factor 10
Gas6	42.5128	43.1754	37.793	37.036	116.143	119.125	95.6949	101.609		0.873279	0.725678		0.838639	0.64798		2.74552	0.0101601		2.63662	0.0134872		14456	growth arrest specific 6
Slc1a5	12.0403	11.2618	12.2826	13.3448	32.2378	31.7236	32.3806	33.5353		1.09977	0.804627		1.03055	0.937552		2.74465	0.00960045		2.5719	0.0151322		20514	solute carrier family 1 (neutral amino acid transporter), member 5
Apol6	0.709571	0.484205	0.674713	0.496951	1.66979	1.60101	1.87896	1.62783		0.981571	0.983975		1.07211	0.878779		2.73584	0.0271484		2.98821	0.0166074		71939	apolipoprotein L 6
Adm2	9.27675	7.86763	8.86995	8.12381	22.7125	24.1989	25.3821	22.6036		0.991224	0.987383		1.0229	0.957656		2.73528	0.0168955		2.8227	0.0138471		223780	adrenomedullin 2
Clic5	0.94526	0.951061	0.817072	0.844311	2.56813	2.61468	2.97819	3.13038		0.876188	0.77634		1.17857	0.717719		2.73192	0.0300468		3.67473	0.00547364		224796	chloride intracellular channel 5
Gm44349	0.393157	0	1.56658	1.1852	0.415392	0.830463	0.411449	1.25764		5.79957	0.097036		1.30866	1		2.72483	0.642194		0.617916	0.595821		NA	NA
Dtna	1.21967	1.16638	1.24059	1.33753	2.96962	3.52959	3.0072	3.16446		1.08047	0.84274		0.949605	0.893141		2.72331	0.0102532		2.39347	0.0245551		13527	dystrobrevin alpha
Gm42735	0.616965	0.793908	0.790191	0.708527	2.04869	1.79967	1.22985	1.53499		1.06201	0.921906		0.718902	0.403752		2.71849	0.0146054		1.84019	0.145983		NA	NA
Mgarp	3.41573	3.37177	2.95979	3.52635	9.09641	9.36471	9.69563	10.7018		0.955625	0.922557		1.10484	0.81973		2.71835	0.0233692		3.14281	0.00997063		67749	mitochondria localized glutamic acid rich protein
Kazald1	0.287676	0.547044	0.401198	0.289073	0.972624	1.30646	0.812863	1.28831		0.828636	0.76959		0.921932	0.881479		2.71528	0.044462		3.02082	0.028048		107250	Kazal-type serine peptidase inhibitor domain 1
Nfil3	12.197	12.0878	11.5319	12.544	32.9609	32.6205	30.25	33.1878		0.991399	0.984422		0.967316	0.932944		2.70008	0.012703		2.63449	0.0150071		18030	nuclear factor, interleukin 3, regulated
Raet1d	1.7115	1.57859	0.936035	0.944211	4.68029	4.21773	4.24955	4.40131		0.572575	0.296906		0.972245	0.961397		2.70003	0.0543606		4.58447	0.00419742		56554	retinoic acid early transcript delta
Fzd1	11.2802	11.0705	12.1435	13.0485	28.5109	31.7856	30.0731	30.2106		1.12711	0.747967		0.99979	0.999982		2.69752	0.00859321		2.39281	0.0203185		14362	frizzled class receptor 1
Gm36495	0.706993	0.778346	0.704275	0.355213	2.39032	1.64271	1.77573	1.35693		0.717119	0.601634		0.777995	0.618953		2.69451	0.0461765		2.92278	0.0479184		102640432	predicted gene, 36495
Pradc1	1.25698	1.2343	1.48841	1.33458	3.23248	3.45667	3.2018	3.05991		1.13286	0.769999		0.93617	0.871951		2.6809	0.0134597		2.21546	0.0451799		73327	protease-associated domain containing 1
Jak2	8.23918	7.77463	8.40862	8.08597	20.4779	22.4297	19.6698	19.1184		1.03002	0.93759		0.904	0.785166		2.67915	0.00891102		2.35137	0.0226652		16452	Janus kinase 2
Gm32899	0.46723	0.233812	0.465434	1.17375	0.740481	1.23366	0.244484	0.996391		2.23194	0.393178		0.637003	0.62834		2.67259	0.279307		0.763286	0.799876		102635609	predicted gene, 32899
Cpxm2	1.24505	1.32987	1.34449	1.08288	3.40474	3.48078	3.82135	3.35797		0.942777	0.898544		1.04266	0.922584		2.67232	0.0226539		2.95545	0.0125954		55987	carboxypeptidase X 2 (M14 family)
Sh3pxd2a	19.1965	18.7868	20.3568	19.2352	49.1804	52.0824	45.3741	47.2044		1.04235	0.908719		0.914241	0.803798		2.66593	0.00765341		2.33828	0.0202936		14218	SH3 and PX domains 2A
Tmem37	20.5458	19.6033	17.1598	18.3846	54.3669	52.3201	48.2921	53.6871		0.885335	0.7639		0.955875	0.911051		2.65688	0.0168432		2.86857	0.0101845		170706	transmembrane protein 37
Gm44386	0.789063	0.225636	0.56145	0.679624	1.31008	1.42863	0.943744	0.961553		1.21654	0.853462		0.698925	0.482627		2.65147	0.0589998		1.52333	0.544176		NA	NA
Dclre1b	1.35783	1.35321	1.20359	1.16785	3.8601	3.3178	3.42607	3.10422		0.874804	0.746864		0.909801	0.816696		2.64676	0.0183764		2.75263	0.0145487		140917	DNA cross-link repair 1B
Hmga1b	1.84392	1.72641	1.86646	1.4046	4.90193	4.55452	4.8554	4.21766		0.916406	0.85565		0.959517	0.928839		2.6451	0.0247618		2.76951	0.0187407		111241	high mobility group AT-hook 1B
Gm5559	0.820451	0.966048	0.76922	1.2124	2.14163	2.59955	1.76775	2.77886		1.10823	0.863234		0.958803	0.936189		2.64253	0.0283893		2.28626	0.0583864		433921	glyceraldehyde-3-phosphate dehydrogenase pseudogene
Cd200	18.5512	19.893	17.3339	19.2265	51.4778	50.1046	49.633	49.6535		0.951005	0.896476		0.977399	0.952657		2.64218	0.0127127		2.71551	0.0104919		17470	CD200 antigen
Gprc5b	1.16979	1.07669	0.925992	1.00755	3.17815	2.74672	3.27915	3.14057		0.860847	0.743807		1.08349	0.857056		2.63544	0.0306123		3.31702	0.00810229		64297	G protein-coupled receptor, family C, group 5, member B
Snx24	17.1499	17.4205	17.9273	19.0732	43.4999	47.4759	42.0362	44.8029		1.07029	0.853997		0.954531	0.899125		2.63137	0.00938517		2.34678	0.0214838		69226	sorting nexing 24
Zfyve21	12.9023	12.6609	13.7564	12.9143	32.2694	34.9716	31.4093	32.7006		1.04331	0.91215		0.953438	0.899434		2.62997	0.0113008		2.40342	0.0212102		68520	zinc finger, FYVE domain containing 21
Lgals3	69.6745	65.6434	64.0138	69.1759	183.391	171.72	204.884	197.261		0.984273	0.968462		1.13245	0.753502		2.62419	0.0167301		3.01925	0.00641691		16854	lectin, galactose binding, soluble 3
Gm34030	0.401769	0.475217	0.509376	0.660632	1.11911	1.19583	0.993818	1.01257		1.33041	0.543004		0.867243	0.732015		2.62235	0.0147272		1.7095	0.185006		102637146	predicted gene, 34030
Pla2r1	9.70887	10.0995	10.1524	9.57413	26.0831	25.85	27.714	28.7463		0.995868	0.991996		1.08717	0.829222		2.62168	0.0145209		2.86204	0.00786347		18779	phospholipase A2 receptor 1
Slc4a4	2.6669	2.95527	3.0562	2.75703	7.00598	7.63872	7.00647	6.67006		1.03398	0.929579		0.933895	0.853446		2.6045	0.0108453		2.3524	0.0223521		54403	solute carrier family 4 (anion exchanger), member 4
Gm13205	1.80698	1.11955	1.6286	1.55636	3.63652	3.99864	2.07116	3.66998		1.08766	0.895443		0.752275	0.486544		2.5968	0.0230756		1.79605	0.167943		108168987	predicted gene 13205
Sema4a	0.474101	0.555075	0.58812	0.467414	1.39878	1.27542	1.31061	1.74548		1.0256	0.968703		1.14263	0.761784		2.59483	0.0303576		2.89092	0.0162777		20351	sema domain, immunoglobulin domain (Ig), transmembrane domain (TM) and short cytoplasmic domain, (semaphorin) 4A
Fdx1	4.9075	4.52181	3.94194	4.5556	11.7198	12.719	11.4782	11.0303		0.901218	0.795073		0.921026	0.835439		2.59112	0.0176425		2.64807	0.0152543		14148	ferredoxin 1
Cebpd	2.99496	2.50651	2.67481	2.77601	7.21524	7.02158	8.17352	7.52939		0.990795	0.986253		1.10296	0.811507		2.58686	0.0222666		2.87971	0.0114401		12609	CCAAT/enhancer binding protein (C/EBP), delta
Cdk18	1.68503	1.4223	1.16285	1.35661	4.01109	4.03099	3.6862	3.34447		0.810951	0.618705		0.874284	0.746151		2.58676	0.0233399		2.78876	0.0146916		18557	cyclin-dependent kinase 18
Efnb1	16.2502	16.3199	15.797	15.5689	42.1682	42.0779	34.8921	35.1771		0.963031	0.917163		0.831729	0.606679		2.58643	0.00903439		2.23379	0.0265431		13641	ephrin B1
Itga7	0.6992	0.496431	0.571496	0.456386	1.49643	1.59052	1.40717	1.31903		0.8599	0.72677		0.883206	0.765456		2.57982	0.0241632		2.64972	0.020289		16404	integrin alpha 7
Sptlc2	18.3958	18.2085	17.3516	18.0899	45.6785	48.1469	44.1099	46.3466		0.968233	0.930285		0.964094	0.920748		2.56317	0.0117238		2.55221	0.0121008		20773	serine palmitoyltransferase, long chain base subunit 2
Ust	1.85029	1.62167	1.83276	2.23743	4.32956	4.57078	4.1353	4.3471		1.17215	0.671607		0.953053	0.896869		2.56228	0.01137		2.08334	0.0470673		338362	uronyl-2-sulfotransferase
Rnu73b	4.08662	3.40838	3.39242	5.47528	5.75698	13.6676	6.41513	2.90497		1.17839	0.877383		0.485504	0.161902		2.55537	0.0761496		1.05264	1		19871	U73B small nuclear RNA
P4ha2	30.1358	30.293	28.383	27.9299	76.7831	77.613	75.4865	78.2664		0.931892	0.851274		0.995834	0.991237		2.55496	0.0140558		2.73027	0.0087129		18452	procollagen-proline, 2-oxoglutarate 4-dioxygenase (proline 4-hydroxylase), alpha II polypeptide
Dusp5	2.34654	2.58337	2.27908	2.29899	6.30142	6.25769	5.44351	5.98409		0.928702	0.859016		0.909932	0.810295		2.54596	0.0186014		2.4945	0.02193		240672	dual specificity phosphatase 5
Cetn4	0.431771	0.348108	0.382321	0.482075	1.02643	0.962695	0.778202	0.984715		1.10785	0.825034		0.886362	0.759622		2.54443	0.0176178		2.03574	0.0698014		207175	centrin 4
S100a1	29.1962	33.8235	37.5523	38.0203	79.4374	80.7314	81.2357	89.7528		1.19913	0.621747		1.06754	0.858563		2.54113	0.0121092		2.26227	0.0272715		20193	S100 calcium binding protein A1
Acvrl1	1.67808	1.78163	1.94271	1.7432	4.26475	4.47866	4.18868	4.26772		1.06534	0.872731		0.967183	0.931332		2.52593	0.0150762		2.2932	0.0288151		11482	activin A receptor, type II-like 1
Tmem50a	86.8165	83.1167	82.7655	87.7737	207.269	221.184	215.942	223.874		1.00357	0.992736		1.02652	0.943197		2.52122	0.0130348		2.57888	0.0110367		71817	transmembrane protein 50A
P2rx5	3.99789	3.75875	3.17797	3.93614	9.70664	9.80952	8.45232	9.19312		0.917201	0.828104		0.904165	0.794643		2.51504	0.0189459		2.47929	0.0209621		94045	purinergic receptor P2X, ligand-gated ion channel, 5
Oaf	12.1218	11.6349	11.3056	12.347	30.3177	29.1016	29.1253	29.5964		0.995616	0.992206		0.988259	0.975179		2.50087	0.0147154		2.48239	0.0155165		102644	out at first homolog
Klf4	28.4377	29.8744	29.1183	27.1733	72.0566	72.9837	67.7875	70.0476		0.965354	0.922358		0.950324	0.887244		2.48721	0.012465		2.44848	0.0140168		16600	Kruppel-like factor 4 (gut)
Wee1	5.14841	4.86963	5.19907	4.73282	12.3735	12.4733	12.8038	11.7936		0.991407	0.984943		0.989965	0.979747		2.47968	0.0171321		2.47607	0.0172889		22390	WEE 1 homolog 1 (S. pombe)
Tnfaip8l3	11.5807	13.3955	11.8619	11.7429	29.7979	32.1368	29.9897	31.3428		0.945097	0.879589		0.990278	0.979278		2.47959	0.015613		2.59813	0.0111535		244882	tumor necrosis factor, alpha-induced protein 8-like 3
Tmcc3	5.37465	5.29121	5.36072	5.14939	13.4715	12.9308	13.5701	13.1701		0.985401	0.969624		1.0128	0.973051		2.47517	0.0156528		2.54398	0.0128571		319880	transmembrane and coiled coil domains 3
Nrn1	3.31133	3.8306	3.14866	3.02492	9.26902	8.37978	9.04603	8.32257		0.864519	0.72474		0.984136	0.971498		2.47002	0.0268442		2.81176	0.0117215		68404	neuritin 1
Arsi	3.05592	2.94461	2.96321	2.67875	7.8486	6.97003	9.27109	9.74069		0.940289	0.892451		1.28288	0.564442		2.46853	0.0395968		3.36793	0.00628734		545260	arylsulfatase i
Nuak2	3.08408	3.1484	2.75271	2.42966	8.27657	7.10078	7.35885	6.95841		0.831599	0.647425		0.931079	0.858142		2.46655	0.0248816		2.7616	0.0121584		74137	NUAK family, SNF1-like kinase, 2
Tnxb	1.34807	1.36714	1.46431	1.36182	3.41303	3.28297	3.12174	3.31445		1.04084	0.914737		0.961203	0.913923		2.46561	0.0141632		2.27696	0.0249587		81877	tenascin XB
Fmnl2	2.1708	2.31003	2.64965	2.70728	5.38491	5.65469	5.3787	5.73637		1.19543	0.618291		1.00683	0.986411		2.46302	0.0121368		2.07445	0.0408351		71409	formin-like 2
Hpcal1	15.6915	14.9337	14.5796	14.7069	36.7147	38.629	31.4995	31.3334		0.956298	0.90189		0.833967	0.608412		2.45984	0.0123145		2.14517	0.0331799		53602	hippocalcin-like 1
Mertk	3.15623	3.30399	2.65526	2.17414	7.60035	8.29238	7.56323	7.42054		0.747677	0.487585		0.942818	0.887796		2.45944	0.0320029		3.10134	0.00760236		17289	MER proto-oncogene tyrosine kinase
Glis1	0.915425	0.58424	0.713665	0.866544	1.93439	1.75149	1.59669	1.48536		1.05352	0.909337		0.836353	0.634359		2.45447	0.0179738		1.94851	0.0783687		230587	GLIS family zinc finger 1
Stard10	10.8551	10.6242	10.4749	10.5663	26.6344	26.0751	22.281	24.1083		0.979608	0.955946		0.880104	0.71963		2.45362	0.0128643		2.20439	0.0280169		56018	START domain containing 10
Gm22362	0.360883	0.361186	0.359495	1.08791	0.381292	1.52458	0.755347	1.1544		1.88961	0.706355		1.00033	1		2.45313	0.486121		1.30049	1		NA	NA
Gan	1.27514	1.75794	1.56722	1.75055	3.76852	3.66464	3.08995	3.28997		1.09383	0.798593		0.858321	0.658664		2.45026	0.0106201		1.9227	0.0604616		209239	giant axonal neuropathy
Ldlrad4	1.34154	1.45981	1.36328	1.38424	3.41509	3.45181	2.62888	3.1105		0.980802	0.964383		0.835843	0.618785		2.45009	0.0146968		2.08797	0.0444265		52662	low density lipoprotein receptor class A domain containing 4
Hoga1	0.920499	0.878423	1.04491	1.14008	2.37485	2.0348	2.12828	2.09996		1.21394	0.62081		0.958921	0.9177		2.44684	0.016296		1.93285	0.0716935		67432	4-hydroxy-2-oxoglutarate aldolase 1
Gm50357	2.0779	1.89059	0.940867	2.65744	4.5904	5.18715	5.93065	4.83406		0.907079	0.922685		1.10064	0.862975		2.44611	0.0682961		2.96802	0.0265616		NA	NA
Psenen-ps	0.948202	1.4235	1.73169	1.42921	3.50639	2.3367	2.4808	2.02209		1.32767	0.605654		0.772622	0.553751		2.43912	0.0447709		1.41949	0.402765		100042305	presenilin enhancer gamma secretase subunit, pseudogene
Klhl22	12.7964	12.6592	11.3574	12.45	30.5544	31.5379	27.8181	26.885		0.935259	0.849615		0.881002	0.718108		2.43911	0.0123154		2.29761	0.0193212		224023	kelch-like 22
4930579G24Rik	3.01933	3.071	2.29858	2.07199	7.9363	6.89622	6.98754	7.87845		0.717919	0.456827		1.00224	1		2.43394	0.0434306		3.39784	0.00630685		75939	RIKEN cDNA 4930579G24 gene
Fabp4	8.16565	9.13209	8.5635	10.078	21.58	20.525	25.9862	26.8441		1.07767	0.848492		1.25471	0.55894		2.4339	0.0240125		2.83375	0.00854932		11770	fatty acid binding protein 4, adipocyte
Gm8566	0.311989	0.624503	1.34675	0.940512	0.659267	1.64753	1.41485	0.88711		2.40451	0.0983009		0.998934	1		2.42297	0.0983009		1.00704	1		667310	Sod1 pseudogene
Prdx2	56.3335	55.1748	54.6954	56.8301	134.149	134.951	123.866	127.691		1.00015	0.999974		0.934808	0.843934		2.41322	0.0112459		2.25555	0.018995		21672	peroxiredoxin 2
Slc8b1	3.63071	3.54991	3.95061	3.46593	8.94094	8.37706	8.73917	8.48717		1.03285	0.933423		0.99471	0.990233		2.41106	0.017668		2.32204	0.0230801		170756	solute carrier family 8 (sodium/lithium/calcium exchanger), member B1
Rubcnl	0.675142	0.736221	0.692622	0.556912	1.78863	1.61766	1.76111	1.61169		0.885585	0.780804		0.990191	0.987394		2.4109	0.0312348		2.69565	0.0162514		271221	RUN and cysteine rich domain containing beclin 1 interacting protein like
Gm7935	0.378391	0.378709	0.753872	0.912547	0.999475	0.839236	0.752392	0.847284		2.18588	0.0465271		0.87051	0.73655		2.4105	0.0216014		0.960117	0.945364		666113	splicing factor 3b, subunit 4 pseudogene
Pde3b	1.5175	1.5825	1.62795	1.6315	3.43088	4.04038	3.00962	3.28706		1.05141	0.888311		0.842811	0.619177		2.40947	0.0116519		1.93142	0.0575932		18576	phosphodiesterase 3B, cGMP-inhibited
Prelp	1.80591	1.94131	1.93223	2.35236	4.3673	4.64818	3.26189	3.25212		1.14325	0.693522		0.722645	0.322133		2.40462	0.00836748		1.51996	0.203287		116847	proline arginine-rich end leucine-rich repeat
Gm43002	1.24796	0.624503	1.24316	0.627008	4.28523	0.329506	0.326505	1.66333		0.999527	1		0.439688	0.292814		2.40409	0.292814		1.05691	1		NA	NA
Csf1r	3.39195	3.41995	2.98679	2.71832	8.371	7.98742	8.44932	8.6802		0.837574	0.659384		1.04713	0.908599		2.401	0.0300038		3.00172	0.00698929		12978	colony stimulating factor 1 receptor
Nbl1	177.496	174.551	181.979	187.106	415.028	429.666	406.434	425.289		1.0484	0.889573		0.984645	0.963749		2.39936	0.0112102		2.25345	0.0183183		17965	NBL1, DAN family BMP antagonist
Ass1	10.8175	11.6687	10.0176	9.80317	27.5573	26.3407	23.5221	25.7175		0.881492	0.734384		0.913578	0.806563		2.39662	0.0193186		2.48385	0.0150619		11898	argininosuccinate synthetase 1
Lrrn4cl	0.706775	0.63291	0.722586	0.654138	1.63105	1.57149	1.55718	1.30891		1.02759	0.971483		0.895179	0.775607		2.38557	0.0224948		2.07817	0.0543089		68852	LRRN4 C-terminal like
Eno2	15.2938	16.0267	16.5148	16.1013	35.358	39.0786	35.6248	39.0149		1.04136	0.907197		1.00273	0.994025		2.37649	0.0133498		2.28832	0.0178259		13807	enolase 2, gamma neuronal
Penk	6.42213	5.59817	6.27951	6.78044	13.8521	14.6907	13.5038	15.3996		1.08643	0.824079		1.01262	0.974441		2.37367	0.0179419		2.21241	0.0291285		18619	preproenkephalin
2700033N17Rik	0.603641	0.939786	2.87297	1.61752	2.12593	1.55841	1.96537	1.85942		2.88976	0.0117294		1.03801	0.961243		2.37188	0.0434427		0.852156	0.694603		72603	RIKEN cDNA 2700033N17 gene
Mpi	8.60353	6.87013	7.03728	6.7121	18.0826	18.5958	15.5594	15.8858		0.888595	0.745718		0.857336	0.669514		2.37003	0.0181892		2.28665	0.0236467		110119	mannose phosphate isomerase
Gm13502	0.353496	0.707588	0.84513	1.13668	1.49395	1.04536	1.55376	1.13077		1.85312	0.185006		1.05739	0.940158		2.36985	0.0579952		1.35253	0.466766		207933	predicted gene 13502
Zfp395	2.86083	2.98595	3.33838	2.98766	7.00602	6.85224	7.08922	7.53893		1.08194	0.831301		1.05554	0.882349		2.36962	0.0189023		2.31181	0.0221526		380912	zinc finger protein 395
Prdx6	25.6186	24.4614	22.4718	22.3443	60.9204	57.7288	65.9677	65.7313		0.894894	0.768933		1.10998	0.78209		2.36912	0.0241958		2.93854	0.00519291		11758	peroxiredoxin 6
Mgst1	8.07173	8.29491	8.20821	8.20748	18.5032	20.2467	20.9171	22.5413		1.003	0.996923		1.12149	0.762899		2.3671	0.0252731		2.64674	0.0117604		56615	microsomal glutathione S-transferase 1
Vav2	4.20294	4.11549	4.13105	3.89307	10.093	9.5869	9.54348	9.73103		0.964629	0.922085		0.979401	0.954495		2.36553	0.0180318		2.40175	0.0161627		22325	vav 2 oncogene
Gm4540	0.67634	0.112818	0.67374	0.339812	1.19098	0.714315	0.825776	1.32213		1.27544	0.837195		1.12422	0.903146		2.36373	0.190487		2.08399	0.244001		100043594	predicted gene 4540
Tgm2	180.41	165.342	165.049	163.211	419.334	396.573	366.471	365.307		0.949409	0.877815		0.896888	0.747148		2.3598	0.0121709		2.22925	0.0190153		21817	transglutaminase 2, C polypeptide
Wdfy2	3.06419	2.84018	3.05765	3.10552	6.88659	7.0452	6.38595	6.13033		1.04382	0.901358		0.898409	0.75202		2.35926	0.0123977		2.0306	0.0382556		268752	WD repeat and FYVE domain containing 2
Atp8a1	12.2708	12.5421	12.561	11.3366	28.7672	29.6432	30.1955	30.7039		0.963113	0.916102		1.04261	0.906623		2.35399	0.0175838		2.5483	0.00967594		11980	ATPase, aminophospholipid transporter (APLT), class I, type 8A, member 1
Irx3	0.735355	0.560741	0.540675	0.615771	1.3874	1.66423	1.39255	1.60552		0.892564	0.810023		0.982422	0.975337		2.34978	0.0391546		2.58631	0.0221494		16373	Iroquois related homeobox 3
Nampt	12.1326	12.1141	11.0375	11.7877	27.8819	29.0939	27.6673	28.975		0.941378	0.865884		0.994147	0.987193		2.34969	0.0176805		2.48141	0.0117712		59027	nicotinamide phosphoribosyltransferase
S100a10	132.267	131.54	129.732	139.605	306.938	312.214	281.143	304.572		1.02096	0.950848		0.945995	0.868093		2.34694	0.0118126		2.17461	0.0215559		20194	S100 calcium binding protein A10 (calpactin)
Pdcd4	6.92596	6.22162	5.59322	5.81257	14.8472	16.0144	12.5592	13.6844		0.867557	0.696809		0.850382	0.653747		2.34691	0.0197687		2.30045	0.0228537		18569	programmed cell death 4
Bmp7	4.99346	4.97357	5.0222	4.32852	11.5179	11.8057	11.8745	11.7008		0.93819	0.866048		1.01079	0.977877		2.33966	0.0230221		2.52071	0.0136665		12162	bone morphogenetic protein 7
Fat3	0.479575	0.491246	0.513618	0.533941	1.07525	1.18422	0.933088	0.926689		1.07899	0.824086		0.823153	0.555876		2.32658	0.0115579		1.77492	0.0855161		270120	FAT atypical cadherin 3
Dnajb4	15.3378	15.2348	15.0315	14.7138	34.031	36.9081	32.3569	33.2146		0.972941	0.935092		0.924337	0.814151		2.32029	0.0130859		2.20438	0.0195983		67035	DnaJ heat shock protein family (Hsp40) member B4
Timp1	39.1005	42.6216	40.6319	46.842	98.3889	91.1041	88.9064	88.8421		1.07037	0.840215		0.938026	0.848424		2.31852	0.0129273		2.03186	0.0354074		21857	tissue inhibitor of metalloproteinase 1
Prdx2-ps1	0.648018	0.486422	0.403454	0.406978	0.855832	1.79656	1.44111	1.29556		0.719372	0.657449		1.03165	1		2.31394	0.119944		3.31782	0.029633		633295	peroxiredoxin 2, pseudogene 1
C2	1.736	2.03746	2.17721	2.25898	4.72401	4.0099	5.62023	5.73961		1.17548	0.684326		1.30054	0.49808		2.31345	0.0335118		2.5596	0.0169115		12263	complement component 2 (within H-2S)
Anxa2	168.211	162.061	151.309	157.123	381.097	382.045	355.465	367.383		0.933875	0.840711		0.9472	0.873324		2.31064	0.0151792		2.34361	0.0135882		12306	annexin A2
Jun	21.2601	21.4145	20.6194	21.5461	50.3562	48.2067	45.7998	42.5571		0.988072	0.971926		0.896456	0.741104		2.30952	0.0125081		2.09538	0.0268781		16476	jun proto-oncogene
Adam9	67.1728	65.1475	62.63	63.6847	149.853	154.871	150.829	153.199		0.954614	0.892779		0.997714	0.994783		2.3029	0.0167347		2.40687	0.0118885		11502	a disintegrin and metallopeptidase domain 9 (meltrin gamma)
Igfbp6	63.7095	59.5847	60.3888	60.9162	141.149	142.289	138.354	135.956		0.983867	0.96255		0.967794	0.923288		2.29876	0.0153073		2.26121	0.0174006		16012	insulin-like growth factor binding protein 6
Rnh1	39.2795	37.6706	38.8128	40.3132	85.0305	91.8496	86.6818	88.6355		1.02827	0.934038		0.991164	0.979044		2.29855	0.0139303		2.2156	0.0186131		107702	ribonuclease/angiogenin inhibitor 1
A4galt	11.4421	11.0056	10.2773	10.1325	25.5017	26.0524	27.2369	25.6458		0.909238	0.797851		1.02577	0.945516		2.29632	0.0253729		2.59063	0.0107878		239559	alpha 1,4-galactosyltransferase
Gm10964	0.805972	0.80665	0.802873	1.21483	1.27733	2.55367	0.421735	0.429694		1.23558	1		0.243241	0.0996099		2.29275	0.331833		0.450465	0.488182		NA	NA
Snora21	0.705961	0.706555	1.05487	1.06408	0.745886	2.60959	0.738807	1.12912		1.47069	0.776652		0.567755	0.483845		2.29273	0.326443		0.885058	1		100302498	small nucleolar RNA, H/ACA box 21
Ggta1	21.5862	22.7657	20.4188	19.3175	49.7261	51.6049	47.8785	49.7894		0.89594	0.752576		0.96385	0.915823		2.28463	0.0190061		2.4578	0.0108834		14594	glycoprotein galactosyltransferase alpha 1, 3
Axin2	11.163	10.6801	9.92145	9.51387	24.6001	25.2492	22.9235	23.1969		0.88978	0.737307		0.925201	0.822736		2.28202	0.0187984		2.37286	0.0140103		12006	axin 2
Ntng2	1.46651	1.54052	1.60575	1.46145	3.70073	3.16169	3.42462	3.28247		1.02	0.964517		0.977382	0.953106		2.28081	0.0221913		2.1855	0.0302505		171171	netrin G2
Rhoj	12.2238	11.8534	12.7563	12.7553	27.9972	26.8601	26.8027	25.3681		1.05957	0.85905		0.95103	0.877077		2.27829	0.0121388		2.0449	0.0288246		80837	ras homolog family member J
Dact1	4.08879	4.00215	3.13806	3.03626	8.84383	9.54657	6.40509	6.52595		0.763211	0.459438		0.703194	0.330074		2.27244	0.0247873		2.09373	0.0435608		59036	dishevelled-binding antagonist of beta-catenin 1
Ptx3	1.76701	1.84068	3.03547	2.22854	3.98153	4.20852	5.69862	6.2868		1.45858	0.341461		1.46313	0.32896		2.26854	0.0394674		2.27564	0.0366525		19288	pentraxin related gene
Rnf19b	16.6863	16.1442	15.23	15.7183	37.6616	36.5979	34.3086	33.8429		0.942675	0.862464		0.917752	0.799492		2.26174	0.0169402		2.20194	0.0208383		75234	ring finger protein 19B
Gm27343	3.07037	0.768238	3.82321	0	4.05501	4.86414	3.21322	1.63693		0.999197	1		0.555126	0.424733		2.25847	0.296909		1.25414	1		NA	NA
Snord58b	2.19811	1.46664	1.45977	3.6813	3.8707	4.64304	3.83396	2.34378		1.38158	0.795932		0.732937	0.694781		2.25838	0.271028		1.19825	1		100217457	small nucleolar RNA, C/D box 58B
Fads3	52.3244	50.3646	51.7421	50.5409	114.717	117.043	103.779	107.682		0.996047	0.990503		0.912412	0.776131		2.25688	0.01266		2.06737	0.0257265		60527	fatty acid desaturase 3
Prelid2	6.04993	7.24955	6.02667	7.48541	14.8714	15.1264	15.3763	16.4564		1.01595	0.973292		1.06114	0.873553		2.25457	0.0278471		2.35484	0.0206448		77619	PRELI domain containing 2
Nhsl2	0.790187	0.907909	0.892292	0.92875	1.83853	1.98244	1.77332	1.80374		1.07237	0.838387		0.936175	0.844298		2.24962	0.0162851		1.96391	0.0446884		100042480	NHS-like 2
2500002B13Rik	0.588431	0.517541	0.479592	0.430028	1.07386	1.41243	1.1943	0.798546		0.823217	0.662057		0.802097	0.580948		2.24291	0.0404624		2.18529	0.0555591		78353	RIKEN cDNA 2500002B13 gene
Per1	3.81302	3.63573	4.055	3.70209	8.6108	8.09049	7.37869	7.58202		1.04139	0.90418		0.895794	0.737713		2.24179	0.0150902		1.92838	0.0474019		18626	period circadian clock 1
Nap1l2	0.902427	0.883552	0.781702	0.788529	1.92765	2.07195	1.70405	1.54794		0.879527	0.753451		0.813358	0.573332		2.23596	0.0282276		2.0677	0.0524059		17954	nucleosome assembly protein 1-like 2
Lamc2	3.44085	3.07047	3.48155	2.98607	7.37892	7.17913	7.90695	7.26722		0.993295	0.986832		1.04232	0.906748		2.23552	0.0236291		2.34585	0.0166041		16782	laminin, gamma 2
Gm14567	1.66753	0	0.553706	1.11708	2.05547	1.76115	0.872556	2.07438		1.00054	1		0.774625	0.748654		2.2352	0.267747		1.73024	0.538075		100046796	polymerase (RNA) II (DNA directed) polypeptide K pseudogene
Ezr	4.36548	4.28088	3.76301	3.92881	9.44214	9.85765	10.8908	10.7515		0.889646	0.763317		1.12135	0.764755		2.23159	0.0378586		2.81279	0.00797037		22350	ezrin
Bnip3	53.7172	55.1941	50.1503	53.0555	118.721	124.313	121.549	131.788		0.947616	0.876014		1.04239	0.903928		2.23142	0.0210306		2.4546	0.010069		12176	BCL2/adenovirus E1B interacting protein 3
Smim1	4.28098	4.15857	4.04712	3.97281	9.16147	9.66327	8.83734	9.73804		0.950292	0.886248		0.986751	0.970492		2.23022	0.0230612		2.31579	0.0175044		68859	small integral membrane protein 1
Ccdc80	81.2843	84.0472	76.8424	79.2907	182.379	186.068	172.042	173.931		0.944365	0.861749		0.939006	0.848013		2.22851	0.015945		2.21587	0.0166925		67896	coiled-coil domain containing 80
3300005D01Rik	0.805972	0.701435	0.453798	0.528186	1.74013	1.62843	1.54025	1.75614		0.653384	0.39597		0.978561	0.979345		2.22733	0.081069		3.33554	0.00995211		78512	RIKEN cDNA 3300005D01 gene
Lmcd1	13.2217	12.981	12.6975	11.8534	30.6559	27.5147	29.7506	29.7159		0.936978	0.857377		1.02228	0.951504		2.21969	0.0265002		2.42176	0.0141408		30937	LIM and cysteine-rich domains 1
Gm5835	0.799626	0.609751	0.75862	1.30092	1.60923	1.52818	1.35487	1.46164		1.45766	0.320663		0.897959	0.774972		2.2176	0.0261435		1.36616	0.393114		545369	ribosomal protein L4 pseudogene
Axin1	14.0856	13.617	14.3083	14.6744	30.4584	30.9403	28.5696	30.3884		1.0462	0.889722		0.96025	0.900257		2.21621	0.0147369		2.03413	0.0291537		12005	axin 1
Colec12	10.9908	10.8059	12.4945	12.8041	23.3008	24.9836	28.3	28.3081		1.16065	0.656588		1.17238	0.634386		2.21514	0.0188026		2.23753	0.0173613		140792	collectin sub-family member 12
Serpine1	117.377	110.096	85.4451	83.7717	262.255	241.532	261.058	248.823		0.743899	0.427695		1.0121	0.974277		2.21468	0.0349195		3.01315	0.00380832		18787	serine (or cysteine) peptidase inhibitor, clade E, member 1
Akip1	4.44674	3.93126	4.20816	4.35662	9.94457	8.57095	7.52337	9.00875		1.02226	0.959028		0.892904	0.738033		2.20864	0.0206517		1.92915	0.054686		57373	A kinase (PRKA) interacting protein 1
Gm19688	0.798368	0.114149	1.02253	1.48988	1.08452	0.963651	1.19359	1.58095		2.69851	0.0666384		1.3487	0.576555		2.20532	0.205818		1.10289	0.838361		100503432	predicted gene, 19688
Foxred2	0.806108	0.75789	0.827342	0.793658	1.79803	1.65114	1.57645	1.72775		1.03641	0.929334		0.957978	0.904131		2.20374	0.0230565		2.03698	0.0404503		239554	FAD-dependent oxidoreductase domain containing 2
BC048671	1.53778	1.7683	1.59705	1.54525	3.35321	3.93936	2.6708	4.04691		0.950598	0.913975		0.921125	0.826964		2.20276	0.0340083		2.13445	0.0418849		243535	cDNA sequence BC048671
Tpi-rs11	1.09196	2.02963	1.08776	1.09726	3.79078	3.13031	3.75481	3.16033		0.703705	0.561612		0.999355	1		2.20184	0.0918527		3.12647	0.0247147		111223	triosephosphate isomerase related sequence 11
Gm15536	2.54517	1.27366	3.38052	2.13128	6.72279	1.79205	1.77573	1.35693		1.43196	0.626873		0.376442	0.105209		2.19528	0.214222		0.576898	0.383878		NA	NA
Cdk6	0.967927	0.916844	1.21903	1.15326	2.02342	2.11391	2.02592	1.81351		1.25855	0.459587		0.928021	0.809569		2.19458	0.0116215		1.61823	0.119214		12571	cyclin-dependent kinase 6
Galnt11	4.74198	4.37166	4.48475	4.37501	9.71464	10.2698	9.82921	9.91688		0.972149	0.93544		0.988072	0.972548		2.19257	0.0219368		2.22848	0.0194117		231050	polypeptide N-acetylgalactosaminyltransferase 11
Cd248	19.0277	18.988	18.9176	17.2921	41.8552	41.4078	35.8046	36.6584		0.952499	0.881251		0.870298	0.666515		2.19007	0.0161824		2.00107	0.0329617		70445	CD248 antigen, endosialin
Fam111a	4.73618	5.38549	4.05232	3.64007	11.3829	10.7842	11.4467	9.95015		0.760065	0.472002		0.965257	0.926427		2.18972	0.0405367		2.78086	0.00804563		107373	family with sequence similarity 111, member A
Gm9790	2.18284	1.84857	1.00359	1.51853	4.61258	4.25612	4.92025	3.58078		0.62921	0.411807		0.959062	0.962657		2.18716	0.0967991		3.33318	0.0181996		100042265	predicted gene 9790
Lyplal1	4.71938	3.98724	3.78541	3.47974	9.6164	9.4185	7.92157	8.07105		0.834593	0.622091		0.84024	0.625891		2.18518	0.0298471		2.19995	0.0295698		226791	lysophospholipase-like 1
Ifi207	0.734843	0.664744	0.886867	0.511208	1.47815	1.58205	1.92258	2.01913		0.999054	1		1.28769	0.543752		2.18343	0.0637931		2.81427	0.0146748		226691	interferon activated gene 207
Higd1a	8.98765	8.78824	7.35263	8.77553	18.8406	19.9758	19.0114	21.8635		0.907321	0.788936		1.05302	0.886278		2.18338	0.0316656		2.534	0.010892		56295	HIG1 domain family, member 1A
Slc22a5	4.29887	3.68784	3.54509	3.71846	8.6514	8.76448	8.12435	8.56309		0.909494	0.792166		0.95818	0.905027		2.18001	0.0283603		2.2967	0.0198474		20520	solute carrier family 22 (organic cation transporter), member 5
B3gnt2	0.717277	0.706301	0.887386	0.651008	1.68681	1.41735	1.75555	1.60364		1.08057	0.848279		1.08211	0.831883		2.17807	0.0351244		2.18118	0.0333114		53625	UDP-GlcNAc:betaGal beta-1,3-N-acetylglucosaminyltransferase 2
Wfdc1	3.70779	2.42152	2.50409	2.52596	6.3742	6.96909	5.22853	5.46122		0.820878	0.601689		0.801248	0.542921		2.1754	0.0349634		2.12336	0.042459		67866	WAP four-disulfide core domain 1
Znrf2	6.38148	6.41036	6.43495	6.49115	13.8239	13.984	14.7252	15.5374		1.01049	0.977066		1.08827	0.804755		2.1737	0.0246873		2.341	0.0140623		387524	zinc and ring finger 2
Gale	4.08087	4.2681	3.21149	3.67011	9.14072	9.0079	7.73004	8.8332		0.824343	0.600326		0.912659	0.801057		2.17302	0.0342272		2.40582	0.0170928		74246	galactose-4-epimerase, UDP
4930447F24Rik	2.50961	1.83549	1.66664	1.81052	4.82717	4.62142	6.63328	6.68984		0.800602	0.642037		1.4097	0.450101		2.1723	0.0920763		3.82495	0.00437256		76873	RIKEN cDNA 4930447F24 gene
Pmvk	15.0467	16.8676	17.5198	18.8075	33.3463	35.7783	33.1184	33.3822		1.13824	0.682543		0.962044	0.902795		2.16568	0.0150029		1.83043	0.0559359		68603	phosphomevalonate kinase
Slc2a1	70.8409	72.1705	65.3062	67.1932	156.486	153.046	146.845	149.013		0.926496	0.81523		0.955825	0.88992		2.16435	0.0193278		2.23287	0.0150515		20525	solute carrier family 2 (facilitated glucose transporter), member 1
Gm15361	0.762406	0.872054	0.976467	1.09444	2.07134	1.4954	1.48177	1.85814		1.26249	0.685844		0.936445	0.928713		2.16232	0.0811748		1.60402	0.24202		100041484	ubiquitin-conjugating enzyme E2D 3 pseudogene
Htra3	52.3782	52.7275	44.309	41.5324	113.696	113.446	100.589	102.987		0.81672	0.548753		0.896254	0.745335		2.16105	0.0238786		2.3715	0.0116097		78558	HtrA serine peptidase 3
Fbln2	459.245	458.468	455.951	461.894	982.529	1000.29	1010.59	1026.34		1.00014	0.999664		1.02729	0.933549		2.16061	0.0183876		2.21926	0.014782		14115	fibulin 2
Asl	6.8068	6.76243	6.56126	6.14581	14.9546	14.3357	13.8489	13.2671		0.936475	0.845057		0.925774	0.816518		2.15836	0.0217417		2.1337	0.0237926		109900	argininosuccinate lyase
Tmem229a	0.881459	0.835274	1.41986	1.3663	1.77345	1.93123	2.24729	2.57966		1.6221	0.164398		1.3027	0.439098		2.15636	0.0271544		1.7318	0.108003		319832	transmembrane protein 229A
Wdr62	1.82723	1.93832	1.69438	1.51457	4.37713	3.74403	3.6923	3.42977		0.852279	0.655064		0.877017	0.709745		2.15604	0.0301675		2.21861	0.0250388		233064	WD repeat domain 62
Car6	1.67763	2.50523	1.9895	2.62232	4.58601	4.41549	4.84903	4.57141		1.10234	0.798433		1.04652	0.902076		2.15013	0.032413		2.04127	0.04439		12353	carbonic anhydrase 6
Numb	10.9383	11.1947	11.2037	11.7358	23.7139	23.8743	24.4579	24.5903		1.03643	0.914145		1.03068	0.92681		2.14994	0.0204891		2.13799	0.0213881		18222	NUMB endocytic adaptor protein
Smtnl2	0.481682	0.482087	0.404067	0.382122	0.937489	1.13794	0.99492	1.06776		0.816368	0.639313		0.993834	1		2.14957	0.0550915		2.6168	0.0164747		276829	smoothelin-like 2
Gm24270	8.48392	10.1893	13.5221	6.82009	17.9274	22.4007	13.318	9.04619		1.08915	0.917188		0.557485	0.148299		2.14636	0.0563392		1.09851	0.842767		NA	NA
Kcnb1	2.35309	2.29187	2.09664	2.05573	4.89673	5.07267	4.70928	4.80712		0.893976	0.745652		0.954566	0.892602		2.14601	0.0271887		2.29146	0.0167219		16500	potassium voltage gated channel, Shab-related subfamily, member 1
Arhgap33	1.46815	1.26984	1.47153	1.5117	2.60445	3.27345	2.53231	2.32885		1.08949	0.793664		0.827106	0.546072		2.14582	0.0160421		1.62903	0.121501		233071	Rho GTPase activating protein 33
Eps8	0.790642	0.744298	0.740814	0.625359	1.63349	1.65353	1.90472	1.85302		0.890132	0.765444		1.14316	0.724112		2.14072	0.0465276		2.74924	0.00869669		13860	epidermal growth factor receptor pathway substrate 8
Adamts3	3.25951	3.59204	3.53974	3.37378	7.14175	7.52464	6.31904	6.28635		1.00904	0.980484		0.859497	0.633078		2.14021	0.0174594		1.82302	0.0598932		330119	a disintegrin-like and metallopeptidase (reprolysin type) with thrombospondin type 1 motif, 3
Map3k6	7.14241	6.7069	7.06263	7.36707	14.6488	14.9094	14.9275	15.1979		1.0419	0.901756		1.01919	0.954323		2.13405	0.021514		2.08753	0.0255016		53608	mitogen-activated protein kinase kinase kinase 6
Mrgprf	16.9494	17.5976	17.1889	16.483	36.9006	36.8172	35.2703	36.7976		0.974673	0.939225		0.97762	0.945601		2.13365	0.0222021		2.1401	0.021701		211577	MAS-related GPR, member F
Stx11	1.19488	1.0579	1.28185	1.18914	2.2093	2.59675	2.28453	2.26638		1.09675	0.789603		0.946946	0.871714		2.1319	0.0218081		1.84071	0.0630633		74732	syntaxin 11
Synm	0.463284	0.481977	0.564734	0.735053	0.869479	1.14598	0.580531	0.558987		1.37437	0.308409		0.565746	0.0626092		2.13031	0.0140105		0.876914	0.685351		233335	synemin, intermediate filament protein
Gpr35	0.739516	0.450084	0.487796	0.522183	1.36206	1.17156	1.28638	1.12951		0.849298	0.689454		0.953622	0.9093		2.12735	0.0504162		2.38863	0.0247601		64095	G protein-coupled receptor 35
Rab40b	0.650236	0.578474	0.671727	0.532395	1.39946	1.22088	1.46179	1.51506		0.980202	1		1.1357	0.752655		2.12691	0.0600129		2.46433	0.0244225		217371	Rab40B, member RAS oncogene family
Akr1b3	7.0138	6.78302	6.31458	6.14369	15.7046	13.6395	13.467	12.8601		0.902992	0.754203		0.89719	0.738122		2.12675	0.0213304		2.11308	0.0224848		11677	aldo-keto reductase family 1, member B3 (aldose reductase)
Tjap1	11.048	10.0896	11.0978	11.4531	22.6936	22.2611	21.3909	22.0688		1.06685	0.836461		0.966744	0.913885		2.12662	0.0164114		1.92707	0.0364496		74094	tight junction associated protein 1
5830408C22Rik	2.3779	2.73978	2.69229	2.44772	5.47821	5.39034	5.55975	4.82362		1.00437	0.994585		0.955385	0.891558		2.12307	0.0249686		2.01953	0.0360527		74744	RIKEN cDNA 5830408C22 gene
Tspan5	2.15319	2.22705	2.55563	2.47273	4.7297	4.5689	4.70536	5.29659		1.14791	0.676612		1.07562	0.824394		2.12242	0.022778		1.98876	0.0369309		56224	tetraspanin 5
Nipal1	22.1592	23.0482	22.6661	21.5699	46.9527	48.9924	46.9218	47.0091		0.978516	0.946233		0.979007	0.947115		2.12226	0.0193912		2.12333	0.0193169		70701	NIPA-like domain containing 1
Ggt5	9.81538	9.54576	8.12635	7.78704	20.7668	20.25	22.8686	21.8809		0.821943	0.58839		1.091	0.809542		2.11839	0.0396882		2.81182	0.00501848		23887	gamma-glutamyltransferase 5
Dnmbp	3.92648	3.95907	4.19118	4.15723	8.19815	8.46075	7.48346	8.0552		1.05869	0.856279		0.932757	0.823201		2.11238	0.0171937		1.86111	0.0471099		71972	dynamin binding protein
Shpk	0.680419	0.421566	0.580974	0.423257	1.06123	1.26614	1.16984	0.846432		0.911736	0.840962		0.866739	0.712039		2.10776	0.0475993		2.00371	0.0676891		74637	sedoheptulokinase
Cdc42ep2	3.27493	3.34863	3.6154	3.24809	6.42597	7.53151	6.02373	6.92347		1.03622	0.91715		0.927624	0.818594		2.10664	0.0219782		1.88587	0.0511896		104252	CDC42 effector protein (Rho GTPase binding) 2
Synpo2	4.43349	4.65908	4.88017	4.64807	9.3099	9.82138	7.56669	7.91432		1.04791	0.873913		0.809208	0.469039		2.10394	0.0117862		1.62468	0.0984106		118449	synaptopodin 2
Pfkfb3	11.103	11.6373	10.5188	10.6878	24.1039	23.6893	24.4106	24.312		0.93256	0.8323		1.01945	0.953499		2.10161	0.025178		2.29742	0.0124084		170768	6-phosphofructo-2-kinase/fructose-2,6-biphosphatase 3
Axl	164.407	157.737	159.2	152.219	343.014	333.434	348.225	342.246		0.966709	0.91572		1.02073	0.948849		2.09982	0.0217105		2.21717	0.013909		26362	AXL receptor tyrosine kinase
Lgals2	0.735177	0.81755	0.813723	0.656664	1.20828	2.07055	1.11133	1.3936		0.947916	1		0.765139	0.529704		2.0969	0.0697309		1.69245	0.21233		107753	lectin, galactose-binding, soluble 2
Plod1	43.2544	42.9689	39.2073	41.7477	91.0085	89.6598	96.915	99.7804		0.9389	0.850341		1.08871	0.798972		2.09533	0.0283022		2.42966	0.0088001		18822	procollagen-lysine, 2-oxoglutarate 5-dioxygenase 1
Cers6	7.26873	7.45481	8.27751	8.2403	14.9797	15.8141	15.881	15.7391		1.12185	0.707557		1.02684	0.931279		2.09136	0.0168213		1.91423	0.0349247		241447	ceramide synthase 6
Sys1	3.79415	3.24092	3.28404	3.20491	7.24455	7.44779	6.68584	6.87441		0.9224	0.81091		0.922959	0.809583		2.08806	0.0278783		2.08932	0.0277434		66460	SYS1 Golgi-localized integral membrane protein homolog (S. cerevisiae)
Adamtsl5	4.84402	4.63286	5.4375	4.94987	9.58673	10.1779	9.78512	10.1117		1.09605	0.774423		1.00669	0.984493		2.08526	0.0213625		1.91524	0.0412253		66548	ADAMTS-like 5
Anxa3	120.703	120.792	110.256	111.152	250.711	252.746	240.691	245.403		0.916822	0.784929		0.965513	0.912157		2.08474	0.0222654		2.19546	0.0145663		11745	annexin A3
Gm6532	0.60556	0.259744	0.43088	0.260786	1.09681	0.730927	1.26747	1.19915		0.804691	0.853268		1.34538	0.584937		2.08416	0.20282		3.48428	0.0258781		624862	BCL2/adenovirus E1B interacting protein 1, NIP3 pseudogene
2210408F21Rik	1.42703	1.79032	1.52165	1.57534	3.41895	3.29027	2.90272	3.27896		0.962646	0.925755		0.9214	0.811965		2.0836	0.0317742		1.99431	0.0440216		73652	RIKEN cDNA 2210408F21 gene
Gm49990	0.492197	0.615763	0.61288	0.865526	1.5601	0.779748	0.386323	0.787225		1.32471	0.716371		0.507245	0.213503		2.081	0.213503		0.796689	0.716371		NA	NA
Rpl39-ps	5.76457	7.05151	6.69947	8.04522	13.873	12.8529	7.03823	5.12218		1.14941	0.749964		0.456987	0.0314535		2.07845	0.0435369		0.826289	0.642476		100503815	ribosomal protein L39, pseudogene
Gm26397	1.44353	1.44475	2.51647	3.26372	3.05034	3.04916	2.64371	2.6936		1.97019	0.220407		0.876912	0.880579		2.07723	0.220407		0.924878	0.880579		NA	NA
Fgf7	1.50375	1.16229	2.04673	1.94492	2.59556	2.9405	2.22813	2.07968		1.49653	0.159536		0.778317	0.374134		2.07495	0.0102291		1.07915	0.801925		14178	fibroblast growth factor 7
Tmem251	2.87249	2.04118	2.56099	3.08848	5.05317	5.14224	4.86994	5.22218		1.14961	0.6718		0.989862	0.977455		2.07409	0.0244869		1.78589	0.0727409		320351	transmembrane protein 251
Slc45a3	0.678618	0.82861	1.01401	0.777381	1.56305	1.56245	1.97433	1.72215		1.1882	0.644838		1.18253	0.635276		2.07121	0.0424679		2.06135	0.0410018		212980	solute carrier family 45, member 3
Eps8l2	1.47494	1.35917	1.53198	1.70803	2.89816	2.97303	3.01184	3.17416		1.14309	0.686837		1.05359	0.874491		2.07074	0.0251577		1.90861	0.0460201		98845	EPS8-like 2
mt-Nd3	0.277921	0.55631	0.968985	0.698177	0.880917	0.880577	0.581704	0.444511		1.95967	0.303642		0.59167	0.427722		2.06613	0.303642		0.623905	0.427722		NA	NA
Ifi202b	26.1312	25.5542	26.6836	26.258	51.3641	55.287	64.8931	67.09		1.0243	0.946044		1.2375	0.538731		2.06332	0.0385716		2.49278	0.00946826		26388	interferon activated gene 202B
Net1	35.7056	35.1326	34.0725	36.1771	71.0231	75.1271	66.9053	69.6702		0.991689	0.978318		0.934488	0.822688		2.06312	0.0177024		1.94412	0.0292098		56349	neuroepithelial cell transforming gene 1
Hipk1	14.8788	15.6097	16.0928	15.6011	31.0707	31.7092	30.8175	29.5612		1.03953	0.897211		0.961755	0.896365		2.05909	0.0168022		1.90503	0.0325163		15257	homeodomain interacting protein kinase 1
Gm2451	0.484067	0.726712	0.578647	0.875552	1.48319	1.02249	1.9757	1.44522		1.19873	0.745035		1.3638	0.463696		2.05865	0.104949		2.34234	0.0447667		100039840	glyceraldehyde-3-phosphate dehydrogenase pseudogene
Lipg	12.6255	13.0569	12.2602	13.4494	26.1372	26.7337	27.8104	28.1383		1.00106	0.998362		1.05821	0.860289		2.05853	0.0258791		2.17606	0.0165859		16891	lipase, endothelial
Gm25772	3.45417	0.864268	6.88177	3.47094	2.73713	6.38419	4.51859	4.60386		2.33248	0.208924		1.00001	1		2.05754	0.368472		0.882787	0.860962		NA	NA
Tacstd2	5.07275	4.32383	4.72006	4.95734	9.48242	9.83202	12.5718	12.1255		1.02986	0.943221		1.2786	0.503307		2.05467	0.0530636		2.55094	0.0122569		56753	tumor-associated calcium signal transducer 2
Vamp5	0.714567	0.643651	1.03214	0.664184	1.34009	1.45277	1.42084	1.75243		1.24831	0.553612		1.13586	0.723824		2.0527	0.0444554		1.86784	0.0733189		53620	vesicle-associated membrane protein 5
Med9	11.0821	9.75542	10.1363	10.5538	20.9695	21.7594	20.1906	19.8465		0.992923	0.984722		0.937012	0.837997		2.05025	0.0246818		1.9348	0.0386156		192191	mediator complex subunit 9
1700001L05Rik	0.791203	0.855218	0.88274	0.882499	1.65518	1.72139	1.95411	2.06692		1.07208	0.854222		1.19073	0.619772		2.04956	0.042951		2.2764	0.0205754		69291	RIKEN cDNA 1700001L05 gene
Ephx1	41.7865	44.254	36.9075	36.0586	86.9108	89.3131	78.7932	79.3545		0.848053	0.60803		0.897428	0.7357		2.04807	0.0267425		2.16731	0.0170557		13849	epoxide hydrolase 1, microsomal
Klf5	1.85028	1.70294	1.65792	1.74715	3.66425	3.61374	3.863	3.49968		0.958326	0.905389		1.01164	0.974326		2.04757	0.0350093		2.16149	0.0233072		12224	Kruppel-like factor 5
Cox4i2	2.20926	1.04414	1.83397	2.15832	3.24195	3.43515	3.85342	5.82377		1.22594	0.666317		1.448	0.381779		2.04721	0.103699		2.41813	0.0384327		84682	cytochrome c oxidase subunit 4I2
Tuba1c	45.1232	46.9176	44.5916	44.9173	93.7416	94.6211	89.1785	83.1055		0.972493	0.926924		0.914643	0.767418		2.04645	0.0186937		1.92472	0.0312842		22146	tubulin, alpha 1C
Gm1943	0.833764	0.278155	1.38426	0.558542	1.76183	0.587052	1.16341	1.18536		1.70535	0.589074		0.999959	1		2.04485	0.439876		1.19982	1		384864	WD repeat domain 70 pseudogene
Gfod1	1.22103	1.45036	1.02253	1.2	2.87789	2.58627	2.40122	2.56099		0.832064	0.601407		0.908163	0.781449		2.04476	0.0402112		2.23176	0.0220337		328232	glucose-fructose oxidoreductase domain containing 1
Gm22716	0.451947	1.35698	1.35063	0.454141	1.43252	2.38661	0	0		0.999531	1		0.030303	0.0176465		2.04461	0.474301		0.0603529	0.152106		NA	NA
Azin2	6.76584	6.61517	6.27295	7.28172	13.4208	13.9361	13.4192	13.5443		1.01297	0.969825		0.985623	0.964603		2.04422	0.0253586		1.98903	0.0314141		242669	antizyme inhibitor 2
Egln3	4.92303	4.69081	4.94029	5.14773	9.63515	9.99598	9.6958	10.6923		1.0493	0.887084		1.03854	0.908879		2.04146	0.0293274		2.02054	0.0313165		112407	egl-9 family hypoxia-inducible factor 3
Slc39a14	5.56464	5.24361	5.03185	4.85471	10.7078	11.3427	9.98734	10.513		0.914732	0.778601		0.929706	0.817422		2.04004	0.0250812		2.07343	0.0220496		213053	solute carrier family 39 (zinc transporter), member 14
Tom1l1	3.55714	3.32903	3.49994	3.50543	6.84407	7.20394	6.70728	7.19983		1.01731	0.958981		0.989967	0.975645		2.03979	0.0253362		1.98497	0.0313723		71943	target of myb1-like 1 (chicken)
Osr1	2.34067	2.8346	2.86796	2.16388	4.97083	5.58694	4.16428	4.9916		0.972371	0.944236		0.867257	0.661601		2.03884	0.029863		1.81844	0.0692488		23967	odd-skipped related transcription factor 1
Fam162a	122.261	120.029	106.263	124.17	239.597	254.166	247.445	262.427		0.951059	0.875794		1.03262	0.920166		2.03783	0.0273269		2.2126	0.0140507		70186	family with sequence similarity 162, member A
Wt1	18.3051	18.6799	17.6438	17.8528	37.2869	37.8908	34.7355	33.6514		0.959756	0.891733		0.909672	0.752543		2.0326	0.0192646		1.92653	0.0302859		22431	Wilms tumor 1 homolog
Cflar	4.67971	5.27197	5.39558	5.44271	9.69919	10.5098	10.7856	10.3867		1.08908	0.781162		1.04767	0.879264		2.03061	0.0217537		1.95339	0.0298783		12633	CASP8 and FADD-like apoptosis regulator
Fam171a1	6.52108	6.90792	7.03824	6.81529	13.0206	14.2229	13.0223	13.6163		1.03161	0.922215		0.977801	0.943244		2.02849	0.0238909		1.92269	0.0365605		269233	family with sequence similarity 171, member A1
Fth1	132.808	129.934	118.008	117.231	258.205	274.198	247.891	259.6		0.895328	0.723781		0.953209	0.878211		2.02633	0.0253042		2.15732	0.0150724		14319	ferritin heavy polypeptide 1
Gm47290	0.95759	0.479198	0	0.48112	2.52937	0.505678	3.5075	1.02105		0.384804	0.659422		1.47628	0.702531		2.02431	0.587651		7.74305	0.0591725		NA	NA
Gm23084	0.848392	0.424553	1.26769	0.426255	1.34456	1.34404	0.443932	0		1.30737	1		0.199913	0.154105		2.02418	0.547651		0.308328	0.401893		NA	NA
Gm20570	0.366351	0.733318	1.09483	0.36813	1.54828	0.773841	1.53358	0.390631		1.30735	1		0.839154	1		2.02414	0.545231		1.29961	1		100048142	thymosin, beta 10 pseudogene
Snord73a	0	2.13525	1.41683	3.57302	1.50274	3.00432	0	0.758283		2.23208	0.414886		0.200114	0.167616		2.02397	0.563984		0.180874	0.107333		19870	small nucleolar RNA, C/D box U73A
Bhlhe40	25.2738	23.5051	20.7843	21.5442	48.5629	50.1508	47.2738	46.2809		0.867767	0.656435		0.947739	0.86618		2.02364	0.0282025		2.21014	0.0138086		20893	basic helix-loop-helix family, member e40
Nek7	8.94917	9.46851	9.44377	8.7884	17.9962	19.208	18.2851	18.1828		0.98993	0.974583		0.98021	0.948394		2.01993	0.0230125		2.0001	0.0249731		59125	NIMA (never in mitosis gene a)-related expressed kinase 7
Endog	2.54757	2.231	2.40182	2.74279	4.56618	5.09294	4.04676	4.17163		1.07636	0.83913		0.851011	0.607589		2.01884	0.0257936		1.59617	0.137266		13804	endonuclease G
Rgs11	1.73612	1.69155	1.71799	1.81387	3.24343	3.67933	3.34501	3.73913		1.03036	0.935616		1.02328	0.948536		2.0188	0.0325644		2.00492	0.0345914		50782	regulator of G-protein signaling 11
Mid1ip1	54.8349	53.6073	56.0276	57.2248	108.021	110.763	100.17	101.333		1.04435	0.880998		0.921018	0.775609		2.01746	0.015964		1.7792	0.0472163		68041	Mid1 interacting protein 1 (gastrulation specific G12-like (zebrafish))
Htra2	7.23897	6.58791	6.39355	5.92156	14.2388	13.6439	12.7637	12.182		0.8907	0.723044		0.894685	0.730379		2.01624	0.0309745		2.02526	0.0302973		64704	HtrA serine peptidase 2
Srgap1	1.8693	2.29487	2.19445	2.01673	4.16265	4.22816	4.16194	4.22353		1.01129	0.974738		0.999363	1		2.01467	0.0296982		1.99091	0.0323144		117600	SLIT-ROBO Rho GTPase activating protein 1
mt-Tn	8.85434	14.3152	27.1394	25.3232	15.8317	30.9318	27.0861	34.1334		2.25521	0.0412266		1.30768	0.49091		2.01078	0.0813983		1.16611	0.710521		NA	NA
Gm49867	0.383796	2.11265	0.955801	2.50679	2.83851	2.2294	2.00826	1.63693		1.37855	0.590714		0.722413	0.525632		2.01042	0.167265		1.05358	1		NA	NA
Mmp2	207.391	203.876	206.137	224.5	413.035	413.315	394.237	409.386		1.0471	0.874691		0.972497	0.923843		2.00927	0.0178039		1.86612	0.0337716		17390	matrix metallopeptidase 2
Gm43034	2.19811	2.19995	2.36624	2.63628	4.90704	3.93161	4.26683	4.38515		1.13712	0.70557		0.978892	0.95584		2.00758	0.030441		1.72823	0.0854666		NA	NA
Gm4294	0.472557	0.472954	1.25531	0.553993	1.08178	0.831816	0.494543	0.923772		1.89659	0.189111		0.742724	0.55368		2.00239	0.155977		0.784283	0.722687		100043209	ribosomal protein L15 pseudogene
Sfrp4	1.04146	0.984425	0.853017	0.848839	2.13958	1.91877	2.47047	2.68983		0.840285	0.674991		1.27131	0.545089		2.00178	0.0831231		3.02857	0.00627711		20379	secreted frizzled-related protein 4
Fam185a	1.37847	1.46664	1.13813	1.39764	2.54547	3.14783	2.54731	2.39675		0.891358	0.738339		0.868487	0.670961		1.99997	0.037048		1.94864	0.0463047		330050	family with sequence similarity 185, member A
Insyn1	9.99945	9.40572	9.56835	9.65192	19.9682	18.8431	17.499	16.4799		0.990473	0.977581		0.875512	0.660104		1.99977	0.0228661		1.76767	0.0608891		319477	inhibitory synaptic factor 1
Arhgdig	3.48946	3.83236	4.46041	4.62348	7.3736	7.27292	7.33593	7.40851		1.2404	0.48111		1.00668	0.987989		1.99931	0.0221625		1.6226	0.106575		14570	Rho GDP dissociation inhibitor (GDI) gamma
Lfng	0.405399	0.483024	0.692298	0.50436	0.938238	0.835933	0.525275	0.905702		1.34537	0.402707		0.806556	0.516812		1.99148	0.0420663		1.19392	0.605051		16848	LFNG O-fucosylpeptide 3-beta-N-acetylglucosaminyltransferase
Ifitm2	75.2323	79.5073	88.5489	89.7674	145.323	162.811	144.485	152.328		1.15235	0.620797		0.963258	0.896206		1.99119	0.0168208		1.66446	0.0757268		80876	interferon induced transmembrane protein 2
Calml4	1.08879	1.00997	0.965564	0.893943	1.8939	2.28583	1.72307	2.02459		0.886197	0.736756		0.896667	0.747484		1.98991	0.0427295		2.0134	0.0399541		75600	calmodulin-like 4
Igf2bp2	1.63982	1.62158	1.64653	1.43114	3.26494	3.22228	2.86475	2.82128		0.943706	0.858672		0.876531	0.673409		1.98858	0.028902		1.84703	0.0505642		319765	insulin-like growth factor 2 mRNA binding protein 2
Snord93	1.36221	0	0.678484	2.73764	1.43924	1.43869	1.42558	1.45249		2.3346	0.484859		0.999975	1		1.98537	0.705633		0.851851	1		100217436	small nucleolar RNA, C/D box 93
Gm22079	0.912421	0	1.81783	0.458426	0.482011	1.44548	0.477436	0.486446		2.33237	0.490505		0.529405	0.70886		1.98534	0.70886		0.450772	0.490505		NA	NA
Gm22573	0.948202	0	0.472278	2.38202	0	2.00288	0.496159	1.51657		2.78069	0.357742		1.00114	1		1.98532	0.719698		0.716162	0.792376		NA	NA
CR974473.1	0.721766	0.722373	2.15697	0	1.52517	1.52458	0.755347	0.769601		1.44385	1		0.529396	0.705221		1.9853	0.705221		0.727558	1		NA	NA
Gm26175	0.369147	0.369458	1.10318	0.74188	0.390024	1.16962	0.772645	1.57445		2.33314	0.483876		1.47147	0.77577		1.98527	0.705072		1.25487	1		NA	NA
Gm25970	0.562306	0.562779	0	0.565036	0.594107	1.78163	1.17694	1.79872		0.555691	1		1.23571	1		1.98527	0.707122		4.40546	0.249431		NA	NA
Gm48291	1.81912	2.27581	1.51011	3.65591	3.68383	4.48294	2.06241	4.36429		1.25832	0.622655		0.787053	0.553718		1.98504	0.0872985		1.24163	0.623047		NA	NA
Fkbp11	3.9137	3.68448	3.57822	3.9327	7.64698	7.43642	7.08815	6.57403		0.988512	0.975631		0.905814	0.751051		1.98454	0.0274452		1.81851	0.0546429		66120	FK506 binding protein 11
Ifi211	5.47248	4.77211	4.37195	4.62792	9.24543	11.0731	11.0573	10.6015		0.878573	0.717966		1.06594	0.856577		1.98267	0.0528587		2.40551	0.01333		381308	interferon activated gene 211
Gm6485	0.550778	0.551241	0.438928	1.1069	1.39662	0.814384	0.461123	1.05711		1.39128	0.618008		0.689144	0.493496		1.98107	0.237889		0.981312	1		624251	predicted gene 6485
Gm12762	0.200241	0.80164	0.797886	0.402427	0.952047	1.05742	1.67646	0.427025		1.19434	0.872114		1.04865	1		1.98082	0.286316		1.73942	0.387933		105247247	predicted gene 12762
Ppp1r13l	7.82267	7.37265	7.44507	7.25391	15.2542	14.8232	13.7474	13.6491		0.967344	0.915665		0.910875	0.759849		1.97917	0.026299		1.86363	0.042575		333654	protein phosphatase 1, regulatory subunit 13 like
H2-T23	5.30619	3.8029	3.90181	4.15455	9.23179	8.78627	11.5791	10.5126		0.884479	0.745093		1.22604	0.583213		1.97757	0.0687156		2.74123	0.00769455		15040	histocompatibility 2, T region locus 23
Errfi1	186.265	203.365	175.892	175.272	383.227	387.2	367.864	362.339		0.901278	0.732983		0.947789	0.860242		1.97733	0.0265453		2.07937	0.0173852		74155	ERBB receptor feedback inhibitor 1
Hdac7	11.4542	10.991	12.2018	11.9127	22.0559	22.2742	19.8612	19.6864		1.07436	0.797842		0.89212	0.682281		1.97496	0.0155203		1.63995	0.0773544		56233	histone deacetylase 7
Arhgap31	16.8978	17.5724	15.4492	16.3475	33.5699	34.483	29.7944	30.19		0.922441	0.784245		0.881441	0.66818		1.97422	0.0220173		1.88647	0.032417		12549	Rho GTPase activating protein 31
Ptpn2	7.31952	6.95397	6.73643	6.51537	14.1426	14.0391	14.64	13.8437		0.928441	0.821594		1.01072	0.97507		1.97414	0.037361		2.14908	0.0195454		19255	protein tyrosine phosphatase, non-receptor type 2
Gm8250	0.562306	0.500248	0.311191	0.376691	1.25423	0.857824	1.63463	1.46562		0.652355	0.526223		1.46443	0.452684		1.97297	0.227727		4.42835	0.00737012		666712	predicted gene 8250
Clic4	61.0366	61.0511	61.3443	61.8653	119.578	121.202	116.88	118.952		1.00919	0.975196		0.979447	0.943426		1.97218	0.0213174		1.91405	0.0276211		29876	chloride intracellular channel 4 (mitochondrial)
Gm8130	1.10291	1.6133	1.60575	1.44927	3.58549	1.79205	2.04209	1.62831		1.12391	0.814743		0.68414	0.305527		1.97203	0.0638855		1.20037	0.671043		666489	ribosomal protein S3 pseudogene
Ahnak	59.8185	64.3766	64.5198	57.3866	116.734	127.435	107.989	115.204		0.981571	0.948579		0.914089	0.755251		1.96601	0.0200827		1.83085	0.0371956		66395	AHNAK nucleoprotein (desmoyokin)
Ebf1	4.68415	4.96095	4.57727	4.84138	9.8667	9.08811	8.85489	8.59388		0.976523	0.937851		0.920552	0.781389		1.9651	0.0245174		1.85247	0.0398952		13591	early B cell factor 1
Lrrc8a	4.6248	5.37018	5.71404	5.35788	9.93874	9.62667	8.65791	9.03674		1.10772	0.724446		0.904396	0.727001		1.95725	0.0204174		1.59799	0.103984		241296	leucine rich repeat containing 8A VRAC subunit A
Fam20c	4.9459	4.33314	6.38887	6.39306	8.93937	9.22268	7.35701	7.94966		1.37743	0.223574		0.842796	0.514045		1.95712	0.0110289		1.19749	0.492266		80752	family with sequence similarity 20, member C
Ucp2	10.2404	10.4983	10.2217	10.012	20.6668	19.8916	18.9356	19.7282		0.975652	0.934494		0.953287	0.871789		1.9556	0.0245237		1.91077	0.0298481		22228	uncoupling protein 2 (mitochondrial, proton carrier)
Gm9396	0.938168	0.341439	0.509761	0.857022	0.991226	1.5313	1.24959	1.09129		1.0662	1		0.928882	0.926291		1.95479	0.155361		1.70305	0.268679		668844	predicted gene 9396
Gm11423	0.819633	0.710946	0.762049	1.09815	1.44331	1.55817	1.02932	0.699163		1.21299	0.65802		0.578412	0.130276		1.95226	0.0648491		0.930878	0.931188		100503272	predicted gene 11423
Hsp25-ps1	3.60768	3.61072	2.67624	3.54807	8.92103	5.18842	4.17719	4.50155		0.862545	0.695562		0.615623	0.159522		1.95204	0.0515717		1.39318	0.35957		15508	heat shock protein 25, pseudogene 1
Wt1os	1.14451	1.31903	1.40498	1.46372	2.13753	2.67394	2.11725	2.25582		1.16427	0.614583		0.90892	0.745947		1.95194	0.0226453		1.52385	0.148997		329480	Wilms tumor 1 homolog, opposite strand
Col24a1	0.901047	0.85735	0.809089	0.803403	1.60902	1.82286	1.64024	1.91476		0.917099	0.806425		1.03583	0.921871		1.95083	0.0481866		2.20339	0.0201645		71355	collagen, type XXIV, alpha 1
Hipk2	3.58473	3.85614	4.06707	3.88811	7.01982	7.49109	6.10552	6.13904		1.06911	0.813796		0.843833	0.545025		1.94998	0.0181728		1.5391	0.125647		15258	homeodomain interacting protein kinase 2
Jazf1	5.91131	5.93536	6.2115	5.65259	11.8264	11.2781	10.2574	11.2642		1.00148	1		0.931497	0.816332		1.9499	0.0287698		1.81364	0.051097		231986	JAZF zinc finger 1
Snord49b	2.01493	3.36104	1.33812	2.02471	7.8059	2.83742	1.40578	1.43231		0.63652	0.646483		0.27867	0.0648607		1.94937	0.346647		0.852054	1		100217426	small nucleolar RNA, C/D box 49B
Gm6988	0.386867	0.64532	0.385379	0.907072	1.08999	0.953372	1.75442	0.962514		1.24315	0.844388		1.32609	0.617043		1.94931	0.312008		2.07991	0.204594		629595	predicted gene 6988
Ak4	15.5713	15.7614	13.6036	14.7055	30.0884	30.9893	31.0011	30.0989		0.903507	0.745722		1.00037	0.999526		1.94925	0.0337169		2.15821	0.0146774		11639	adenylate kinase 4
Dbi	50.3307	53.8788	50.0356	57.3412	97.731	105.2	101.715	110.415		1.03039	0.921579		1.04533	0.883119		1.94726	0.0280298		1.97549	0.0248511		13167	diazepam binding inhibitor
Pcsk5	2.18913	2.26132	2.87761	3.02383	4.39245	4.27056	4.53292	4.83261		1.32597	0.325575		1.08108	0.785489		1.94636	0.0208685		1.5869	0.107259		18552	proprotein convertase subtilisin/kexin type 5
Shroom1	1.35614	1.28363	1.48706	1.41554	2.6213	2.50926	2.24437	2.72389		1.09948	0.763519		0.968336	0.917532		1.94261	0.028483		1.7109	0.0747097		71774	shroom family member 1
Fam189a2	53.1506	52.1052	50.4759	52.0785	101.815	102.536	99.2525	100.518		0.974335	0.929942		0.977586	0.938703		1.94143	0.0252081		1.94791	0.0245023		381217	family with sequence similarity 189, member A2
Grina	98.1672	94.6906	99.3512	99.208	185.29	189.049	181.303	183.103		1.02956	0.919222		0.973468	0.925255		1.94098	0.0215513		1.83523	0.0351178		66168	glutamate receptor, ionotropic, N-methyl D-aspartate-associated protein 1 (glutamate binding)
Pkdcc	16.7435	15.1693	16.9634	15.8035	30.3884	31.5255	31.8728	33.596		1.02676	0.932749		1.05741	0.855802		1.93996	0.0318702		1.99787	0.0250871		106522	protein kinase domain containing, cytoplasmic
Sptssa	58.2657	59.1756	52.6152	56.5959	112.519	115.269	104.717	108.324		0.929925	0.807713		0.93526	0.822056		1.93953	0.0271126		1.95065	0.0258635		104725	serine palmitoyltransferase, small subunit A
Ampd3	91.8009	89.53	93.1173	86.642	175.725	175.894	173.221	177.864		0.991334	0.976422		0.998483	0.995933		1.93909	0.0250153		1.95307	0.0235095		11717	adenosine monophosphate deaminase 3
Ndrg4	10.8715	10.297	10.2094	9.86163	19.9444	21.0745	18.8242	19.2005		0.948164	0.859437		0.927011	0.799372		1.93762	0.0275338		1.89439	0.0332318		234593	N-myc downstream regulated gene 4
Tex2	8.6032	9.17463	7.99993	7.63407	16.915	17.4489	18.1431	18.5225		0.879426	0.694883		1.06697	0.84269		1.93285	0.0449454		2.34505	0.0099132		21763	testis expressed gene 2
Gm43031	0.896948	1.10289	0.919028	1.00431	1.81412	2.05701	1.47507	1.61221		0.961831	0.935989		0.797804	0.479111		1.93268	0.0401991		1.60306	0.149716		NA	NA
Gm38317	1.12789	0.705525	1.96622	1.55838	1.93648	1.63793	2.06564	2.85627		1.90538	0.171387		1.37221	0.46366		1.93105	0.171387		1.39114	0.415547		NA	NA
Ifi204	7.82207	7.97815	6.87211	7.8464	14.8932	15.6189	19.5412	19.5914		0.931549	0.843546		1.28249	0.482657		1.93092	0.0655842		2.65836	0.00670678		15951	interferon activated gene 204
Cav1	67.7213	71.952	61.7681	64.7626	132.718	136.685	112.958	110.553		0.905906	0.729831		0.829652	0.513656		1.92878	0.0226519		1.76643	0.0479216		12389	caveolin 1, caveolae protein
Ehbp1	7.25582	7.68568	7.68277	7.60806	14.0605	14.739	13.4753	13.3932		1.02338	0.93781		0.932954	0.810646		1.92735	0.0242847		1.75705	0.0525238		216565	EH domain binding protein 1
Gm16378	0.565594	0.424553	0.56342	1.42085	0.746976	1.1947	1.3318	1.20616		1.96698	0.270752		1.30161	0.666411		1.92696	0.344832		1.27587	0.778873		100043225	eukaryotic translation initiation factor 1 pseudogene
Dok1	5.84605	6.90365	5.8723	5.6778	12.1983	12.3744	11.4425	10.9543		0.905961	0.75842		0.911479	0.769354		1.92686	0.0379379		1.93859	0.0361921		13448	docking protein 1
Rfc4	1.41952	1.13657	1.50833	1.6166	2.33302	2.59865	2.44293	2.18631		1.2218	0.537249		0.938859	0.84893		1.92642	0.0330223		1.48032	0.192274		106344	replication factor C (activator 1) 4
Cacna2d3	0.427017	0.432927	0.464046	0.328784	0.796866	0.860987	1.03306	0.839677		0.922155	0.838014		1.12956	0.733913		1.92633	0.0695982		2.35958	0.0179739		12294	calcium channel, voltage-dependent, alpha2/delta subunit 3
Gm4575	0.675665	0.483024	0.144229	0.436465	1.63172	0.611659	0.959638	1.44089		0.505827	0.281946		1.06934	0.931829		1.92616	0.233351		4.0709	0.0189085		100043659	glyceraldehyde-3-phosphate dehydrogenase pseudogene
1110018N20Rik	0.551266	0.521078	0.518639	0.40007	0.906022	1.16444	0.737169	0.783735		0.857961	0.742563		0.735527	0.392883		1.924	0.0671255		1.64933	0.192124		68941	RIKEN cDNA 1110018N20 gene
Tm2d2	29.2243	30.2158	26.5456	30.4179	57.0758	57.1388	56.6464	55.0828		0.958336	0.888616		0.978242	0.942179		1.9214	0.0310407		1.96131	0.0262163		69742	TM2 domain containing 2
Gm8515	1.5112	1.34442	1.50539	2.44653	2.6611	2.83742	2.54799	2.59607		1.38052	0.378713		0.935762	0.872991		1.91856	0.0533058		1.30052	0.441987		667207	chromatin modifying protein 1A pseudogene
Mb21d2	7.72843	7.33408	6.66434	6.73745	15.0302	13.865	15.7879	16.2282		0.889771	0.73029		1.10799	0.760095		1.91812	0.0538838		2.38855	0.0105072		239796	Mab-21 domain containing 2
Pigt	21.5957	19.8566	21.3752	20.2639	40.3604	39.1263	36.7487	34.848		1.00451	0.988085		0.900743	0.709892		1.91747	0.0214872		1.7194	0.0550234		78928	phosphatidylinositol glycan anchor biosynthesis, class T
Ifi30	31.253	30.3912	31.1328	33.8814	60.1556	58.0499	55.9219	59.8155		1.05466	0.858151		0.979119	0.943652		1.91736	0.0275656		1.78003	0.0505494		65972	interferon gamma inducible protein 30
H2-Q7	0.861719	0.567397	0.993944	0.672214	1.2938	1.44898	1.61377	1.59586		1.16564	0.670568		1.17003	0.647618		1.91732	0.0618719		1.92457	0.0571249		15018	histocompatibility 2, Q region locus 7
Pkm	299.007	293.955	272.515	282.299	568.124	568.385	550.022	548.956		0.935663	0.820406		0.966977	0.908717		1.91666	0.0276055		1.9808	0.0207626		18746	pyruvate kinase, muscle
Gm7525	0.745613	0.533029	0.742746	1.17737	1.23794	1.23746	1.33766	1.36291		1.49045	0.452861		1.08989	0.910988		1.91626	0.172472		1.40155	0.402503		665172	predicted gene 7525
Arhgef3	1.99757	1.9351	1.77707	2.06094	3.72449	3.81331	3.02956	3.1209		0.975924	0.94027		0.816015	0.486705		1.91607	0.0272995		1.60211	0.108721		71704	Rho guanine nucleotide exchange factor (GEF) 3
Tuba4a	8.87201	8.04252	8.44741	8.56058	16.6905	15.6491	18.4602	17.3735		1.00552	0.988022		1.10803	0.745286		1.91176	0.0414951		2.10666	0.0193407		22145	tubulin, alpha 4A
Lrrc27	2.41991	2.71471	2.45034	2.89929	5.01519	4.80262	4.45275	5.28818		1.04183	0.90136		0.992146	0.984905		1.91148	0.0361371		1.82033	0.0513442		76612	leucine rich repeat containing 27
Gm43128	2.0286	2.3886	2.22883	2.15836	4.47577	3.96993	3.3718	4.35791		0.993231	1		0.915208	0.779833		1.91043	0.0405021		1.76035	0.0734051		NA	NA
Gla	8.13131	7.94544	7.64266	8.2452	14.569	16.1276	16.8488	17.8458		0.988251	0.973058		1.13022	0.704184		1.90917	0.0463933		2.18343	0.0164925		11605	galactosidase, alpha
Tns1	55.1106	57.0323	54.3808	52.66	105.693	108.245	94.5989	97.9248		0.954504	0.868607		0.899903	0.707771		1.90772	0.0227884		1.79859	0.0382404		21961	tensin 1
Eya2	4.39028	4.39397	4.21082	5.29719	8.5184	8.23933	8.4888	8.45756		1.08233	0.798534		1.01125	0.972812		1.90727	0.0325823		1.78201	0.0560129		14049	EYA transcriptional coactivator and phosphatase 2
Vgll3	53.4978	54.9939	54.9466	53.566	103.488	103.384	101.373	100.034		1.00019	0.999633		0.973588	0.924964		1.90678	0.024173		1.85606	0.0306459		73569	vestigial like family member 3
Bdh1	3.74379	3.83408	4.1011	4.31189	7.1357	7.30372	6.83368	6.71065		1.11016	0.718162		0.938027	0.82348		1.90509	0.0246499		1.60971	0.0956418		71911	3-hydroxybutyrate dehydrogenase, type 1
Serpina3n	19.915	19.9318	21.4955	19.7527	38.0723	37.8102	54.0655	52.5625		1.03517	0.922584		1.40514	0.331073		1.90422	0.0676268		2.5848	0.00754402		20716	serine (or cysteine) peptidase inhibitor, clade A, member 3N
Traf3ip2	6.37433	6.74724	6.27143	6.37892	12.8599	12.1069	12.1476	11.5238		0.964096	0.90599		0.948124	0.86032		1.9025	0.0336735		1.87098	0.0385747		103213	TRAF3 interacting protein 2
Tmem144	0.845959	0.693992	0.594039	0.654969	1.43594	1.49398	1.29169	1.49352		0.81146	0.574222		0.950612	0.892288		1.90051	0.0688571		2.22638	0.0255138		70652	transmembrane protein 144
Immp2l	0.501533	0.713304	0.709964	0.981411	1.11557	1.19878	1.13261	1.15398		1.38988	0.33638		0.988017	1		1.9001	0.0520032		1.35077	0.349226		93757	IMP2 inner mitochondrial membrane peptidase-like (S. cerevisiae)
Gm11948	0.807467	1.07753	0.98311	1.172	1.2323	2.3689	1.50229	1.53063		1.14142	0.824805		0.843172	0.690676		1.89957	0.0980067		1.40323	0.394493		NA	NA
Ehd2	108.006	110.961	109.068	107.495	210.691	204.942	195.631	186.621		0.989023	0.968424		0.919687	0.763134		1.89815	0.0221112		1.76508	0.0421107		259300	EH-domain containing 2
Rpl36a-ps3	0.602596	0.301551	0.600279	1.21104	1.11418	0.63643	0.630632	1.12443		1.96107	0.308657		1.00071	1		1.8975	0.400005		0.968791	1		100043893	ribosomal protein L36A, pseudogene 3
Amotl1	34.9714	36.5589	34.0471	33.5575	67.1816	68.4955	56.5219	57.9779		0.945119	0.83822		0.843915	0.538979		1.89676	0.0214624		1.69366	0.0577376		75723	angiomotin-like 1
1700037H04Rik	7.9751	8.00298	8.17624	8.41771	15.5559	14.7456	13.3051	13.6464		1.03853	0.898386		0.889464	0.681155		1.89614	0.0257411		1.62398	0.0900468		67326	RIKEN cDNA 1700037H04 gene
Col4a6	0.606526	0.600966	0.598152	0.548524	1.15349	1.13383	0.964813	1.00889		0.949718	0.878671		0.862972	0.626166		1.89312	0.0357032		1.72019	0.0759604		94216	collagen, type IV, alpha 6
Etfdh	6.40482	6.13935	5.43023	6.07333	11.6006	12.1338	11.059	11.7967		0.917052	0.776063		0.962976	0.901246		1.89195	0.036321		1.98669	0.0244269		66841	electron transferring flavoprotein, dehydrogenase
Cadm3	1.52788	1.61597	1.92743	1.64257	3.06644	2.88204	3.11414	3.4219		1.13549	0.681496		1.09873	0.759465		1.89162	0.0379198		1.83038	0.0481686		94332	cell adhesion molecule 3
Rapgef1	28.3689	27.9272	26.6316	25.0983	53.1956	53.2706	46.734	46.4173		0.918892	0.765555		0.874939	0.63721		1.89116	0.0256119		1.8007	0.0391584		107746	Rap guanine nucleotide exchange factor (GEF) 1
Gm12867	1.2698	0.847247	0.73787	1.16964	2.45963	1.56461	1.1074	1.46679		0.901689	0.902574		0.641731	0.285265		1.88933	0.11239		1.34444	0.568143		105244674	predicted gene 12867
Gm22806	0	0.355875	1.41683	1.07191	0.375685	0.37554	0.744239	0.758283		5.79937	0.0962354		1.88885	0.707721		1.8846	1		0.617448	0.594605		NA	NA
Mvk	15.3843	14.2212	15.3972	15.5861	28.2684	27.4747	25.8433	27.1984		1.04653	0.874398		0.951542	0.861694		1.88273	0.0268867		1.71184	0.0595476		17855	mevalonate kinase
Dlg5	11.96	12.808	11.5453	11.8121	23.0283	23.5969	20.7595	21.5641		0.943048	0.836985		0.907743	0.733162		1.88243	0.0269631		1.81195	0.0375148		71228	discs large MAGUK scaffold protein 5
Bscl2	5.35492	5.22811	5.06476	5.10899	10.2152	9.67426	9.19994	9.24239		0.961334	0.895201		0.927251	0.79724		1.87919	0.0325864		1.81257	0.0438458		14705	Berardinelli-Seip congenital lipodystrophy 2 (seipin)
Gpi-ps	1.95865	1.58851	1.37924	1.62882	3.53228	3.13859	2.57989	3.34873		0.848315	0.651249		0.888761	0.72995		1.87846	0.0625695		1.96799	0.0492106		NA	NA
Rps18-ps3	2.22703	1.69821	2.42975	2.6641	4.5939	2.80008	3.21851	3.95771		1.29559	0.492913		0.970386	0.961542		1.87754	0.0673339		1.40632	0.32674		100042791	ribosomal protein S18, pseudogene 3
Tmem107	1.69554	1.20202	2.0409	1.59729	2.91108	2.53689	2.58771	2.9002		1.25494	0.487179		1.00724	1		1.8774	0.044922		1.50686	0.184211		66910	transmembrane protein 107
Tbx3os2	1.00672	1.29544	1.46845	1.37289	2.58315	1.74675	1.69321	1.68683		1.23337	0.52198		0.781117	0.417406		1.8773	0.0385485		1.18894	0.604806		433944	T-box 3, opposite strand 2
Loxl1	62.747	57.7206	59.379	55.2992	116.196	109.769	104.24	102.876		0.951944	0.86135		0.916593	0.756892		1.8757	0.0264747		1.80604	0.0368544		16949	lysyl oxidase-like 1
Rassf5	2.21405	2.39755	1.83192	2.04244	4.1033	4.54895	4.10235	3.48313		0.840228	0.589845		0.876773	0.680832		1.87561	0.0484813		1.95717	0.0354959		54354	Ras association (RalGDS/AF-6) domain family member 5
Jade1	3.54202	3.71598	3.34688	3.37039	6.81684	6.78414	7.14547	7.00707		0.925512	0.806189		1.04055	0.899381		1.87375	0.0456033		2.10665	0.0180409		269424	jade family PHD finger 1
Pgam1-ps2	2.90782	2.72047	2.64476	2.92194	5.2095	5.34102	4.76313	5.32483		0.989038	1		0.956157	0.899458		1.87203	0.0524903		1.80979	0.0669206		668045	phosphoglycerate mutase 1, pseudogene 2
Mcub	3.26547	2.57051	2.30263	2.50708	5.65979	5.2701	6.06685	6.18133		0.824402	0.609354		1.1205	0.755772		1.87143	0.0858343		2.54357	0.0106662		66815	mitochondrial calcium uniporter dominant negative beta subunit
Col4a5	11.3158	12.0961	10.2469	9.90235	21.5005	22.3057	20.0911	20.7159		0.86065	0.617208		0.931537	0.812961		1.87104	0.0377684		2.02515	0.019579		12830	collagen, type IV, alpha 5
Ebpl	0.98435	0.900541	0.771648	0.87696	1.69405	1.83273	1.63903	1.89719		0.87469	0.683057		1.00266	0.995888		1.87068	0.0543915		2.14437	0.0195882		68177	emopamil binding protein-like
Cdc7	1.19075	1.04134	0.725522	0.697009	2.11311	2.06345	2.17774	1.91066		0.637784	0.252082		0.978934	0.962456		1.86998	0.104485		2.87018	0.00725578		12545	cell division cycle 7 (S. cerevisiae)
Hk1	23.0002	23.1671	21.6753	21.0844	42.7932	43.519	40.8449	40.7031		0.926192	0.789517		0.944802	0.843121		1.86953	0.0303416		1.90709	0.0255382		15275	hexokinase 1
Map6	9.94431	10.4022	9.44288	9.40324	19.8299	18.1983	18.0214	17.7023		0.926263	0.791507		0.939406	0.828767		1.86897	0.0315086		1.89549	0.0279575		17760	microtubule-associated protein 6
Gm4735	65.9634	62.1529	60.197	58.9686	121.611	117.838	111.906	116.473		0.930141	0.803801		0.953768	0.870719		1.86893	0.0324336		1.9164	0.0262109		103324	putative Eno1 pseudogene
Pgm1	24.5185	24.6386	22.0165	22.7578	46.0731	45.793	42.3093	45.226		0.910846	0.751945		0.952858	0.869947		1.86875	0.0348698		1.95494	0.0238852		66681	phosphoglucomutase 1
Gm6560	2.88752	2.95079	2.02863	2.47394	6.00529	4.91153	4.23061	5.47718		0.771473	0.462033		0.88927	0.732069		1.8687	0.0698929		2.154	0.0269526		625174	pyruvate kinase, muscle pseudogene
Tmem38b	2.27374	2.42821	2.63196	2.59112	4.42888	4.34668	4.91859	5.33647		1.11076	0.744836		1.16852	0.620809		1.86576	0.0488085		1.96279	0.0329804		52076	transmembrane protein 38B
Khk	0.94187	1.15813	1.01867	1.54135	1.81968	2.10319	1.97138	2.4103		1.21816	0.5774		1.11661	0.7464		1.86521	0.0615822		1.70975	0.100716		16548	ketohexokinase
Mboat1	6.33059	6.44173	6.68805	6.29493	12.5115	11.2923	12.3927	11.8938		1.01649	0.959007		1.02028	0.947615		1.86347	0.0380027		1.87041	0.0368497		218121	membrane bound O-acyltransferase domain containing 1
Gm13394	278.689	270.26	252.327	261.139	513.793	508.641	475.262	485.262		0.935364	0.814056		0.939449	0.825804		1.86251	0.0295839		1.87064	0.0284883		100033452	glyceraldehyde-3-phosphate dehydrogenase pseudogene
Eno1	190.323	185.48	177.814	185.799	346.491	353.413	347.107	354.798		0.967565	0.908115		1.00286	0.992055		1.86242	0.0306551		1.93036	0.022374		13806	enolase 1, alpha non-neuron
1810034E14Rik	0.45235	0.474289	0.579356	0.411256	0.728277	1.00099	1.03696	0.780913		1.06891	0.900717		1.05138	0.907773		1.86106	0.0843967		1.83056	0.0911524		66503	RIKEN cDNA 1810034E14 gene
Urb1	1.8186	1.54829	1.58222	1.63164	3.04438	3.21782	3.06492	3.2046		0.954561	0.884162		1.00116	0.999552		1.85954	0.0451435		1.95033	0.0309147		207932	URB1 ribosome biogenesis 1 homolog (S. cerevisiae)
Fez1	2.33308	2.35863	1.97197	1.83527	4.48186	4.24368	4.21735	3.98283		0.811609	0.528961		0.939821	0.851794		1.85923	0.0581601		2.15292	0.0198465		235180	fasciculation and elongation protein zeta 1 (zygin I)
Tmem158	0.76266	0.67849	0.87228	0.851515	1.10423	1.58113	1.15287	1.32522		1.19518	0.616602		0.922864	0.817642		1.85902	0.0578509		1.43548	0.257885		72309	transmembrane protein 158
Osgin1	0.524454	0.542995	0.558468	0.617863	0.936262	1.0505	0.851672	0.84846		1.1015	0.795105		0.856077	0.618073		1.8575	0.0410459		1.44364	0.24015		71839	oxidative stress induced growth inhibitor 1
Tmem95	1.09445	1.29821	1.41327	1.22196	2.35551	2.09774	1.95137	1.77208		1.10108	0.79576		0.836614	0.566576		1.8575	0.041763		1.41135	0.273422		100503361	transmembrane protein 95
Tpi1	218.324	215.747	192.602	214.724	409.822	396.288	401.098	410.895		0.938386	0.82681		1.0073	0.980085		1.85708	0.0344364		1.99346	0.0186384		21991	triosephosphate isomerase 1
Ap2a2	22.9025	21.9389	21.2408	21.0659	41.8273	41.4414	38.4723	38.9797		0.943474	0.836742		0.930147	0.797045		1.85692	0.0290018		1.83069	0.032866		11772	adaptor-related protein complex 2, alpha 2 subunit
Alox5ap	2.11142	2.14728	1.28912	1.95057	4.3897	3.52479	3.7778	4.10327		0.761098	0.474384		0.995757	1		1.85667	0.0937779		2.42906	0.0164714		11690	arachidonate 5-lipoxygenase activating protein
Gm48853	0.445699	0.66911	0.665978	0	1.17726	0.941447	0.233218	0.950475		0.618738	0.750096		0.56817	0.491401		1.85662	0.491401		1.70257	0.750096		NA	NA
Gm15432	0.247991	0.9928	0.247038	1.49517	1.31008	1.04766	0.519059	0.793281		1.382	0.799894		0.567743	0.486604		1.85656	0.486604		0.762546	0.799894		100042071	uncharacterized protein C4orf3 homolog pseudogene
Ldha	376.611	370.274	337.09	366.518	697.677	688.644	685.841	704.547		0.942058	0.836156		1.00293	0.991925		1.85613	0.03339		1.97608	0.0193386		16828	lactate dehydrogenase A
Nsa2-ps1	0.991966	1.3651	1.35871	1.68207	2.35815	2.02984	1.23277	2.04931		1.28798	0.488379		0.748241	0.382243		1.8559	0.0633295		1.07817	0.900718		433230	NSA2 ribosome biogenesis homolog, pseudogene 1
Dab2	15.4652	15.7551	17.5053	17.5391	28.5877	29.3488	29.1159	28.9139		1.12248	0.66754		1.00161	0.995567		1.85569	0.0222535		1.65587	0.061533		13132	disabled 2, mitogen-responsive phosphoprotein
Slc6a8	21.6823	20.8366	22.2185	21.9928	38.3248	40.5353	36.4166	39.7661		1.0398	0.887212		0.966048	0.899804		1.85465	0.0250295		1.72311	0.0480034		102857	solute carrier family 6 (neurotransmitter transporter, creatine), member 8
Sdc4	179.326	175.829	194.222	182.239	328.986	328.539	298.305	306.768		1.05999	0.824809		0.920228	0.751908		1.85136	0.0200773		1.60726	0.0723814		20971	syndecan 4
Lpcat2	1.09905	1.22855	1.00952	1.30519	2.09621	2.216	2.09125	2.06984		0.9944	1		0.964989	0.915423		1.85131	0.0473071		1.79655	0.0602366		270084	lysophosphatidylcholine acyltransferase 2
Eno1b	107.795	96.6175	93.2137	98.4548	195.363	182.988	201.678	187.161		0.937657	0.82716		1.02772	0.926094		1.85089	0.037775		2.02867	0.0172656		433182	enolase 1B, retrotransposed
Gm49066	0.605236	0.424021	0.602909	1.0339	0.959196	0.958827	1.01343	1.16163		1.5807	0.300519		1.13256	0.794051		1.85057	0.121865		1.32615	0.469495		NA	NA
Gcat	3.10736	3.36914	3.14378	2.65083	5.96771	6.01669	5.69089	5.26332		0.894799	0.725485		0.914081	0.772663		1.8499	0.0464437		1.88976	0.039944		26912	glycine C-acetyltransferase (2-amino-3-ketobutyrate-coenzyme A ligase)
Ormdl2	4.63313	4.98481	5.53838	4.62653	9.54555	8.22681	8.45491	9.44812		1.05686	0.859904		1.00733	0.986062		1.84718	0.0405411		1.76062	0.0583695		66844	ORM1-like 2 (S. cerevisiae)
Cygb	0.933558	1.30808	1.71528	1.7511	1.95079	2.19106	2.08425	2.16782		1.54511	0.136562		1.02655	0.940253		1.84571	0.0346503		1.22629	0.475069		114886	cytoglobin
Sema3b	0.850345	1.00304	0.958002	0.956197	1.90383	1.5182	1.74803	1.69467		1.03277	0.930388		1.00605	0.991721		1.84519	0.0461631		1.79744	0.0563182		20347	sema domain, immunoglobulin domain (Ig), short basic domain, secreted, (semaphorin) 3B
Socs2	15.7795	16.2041	14.1368	14.2603	30.1113	28.8725	27.8555	27.4939		0.88787	0.680828		0.938385	0.825731		1.84415	0.0352725		1.94908	0.0219034		216233	suppressor of cytokine signaling 2
Gm15418	1.6429	2.35918	2.34814	1.72265	3.62256	3.77205	2.61638	3.50356		1.01733	1		0.82778	0.565186		1.84387	0.0566709		1.50029	0.22082		102635457	predicted gene 15418
Samd12	1.37006	1.48591	1.75399	1.6175	2.6474	2.61887	2.58956	2.63288		1.18043	0.553539		0.991677	0.978797		1.84356	0.0282371		1.54877	0.114551		320679	sterile alpha motif domain containing 12
Slfn2	2.6446	2.18144	1.85278	1.92737	4.42152	4.48121	6.9343	5.88763		0.783601	0.570703		1.43988	0.376316		1.84342	0.142128		3.38729	0.00404726		20556	schlafen 2
AI413582	3.7938	3.97418	3.67844	4.09178	6.92109	7.39925	6.67013	7.4702		1.00027	1		0.987412	0.969692		1.8428	0.0430101		1.81911	0.0475548		106672	expressed sequence AI413582
Ptprj	0.874294	0.921389	1.2343	1.0589	1.6456	1.66331	1.57545	1.54344		1.27687	0.36647		0.942603	0.828763		1.84201	0.0233611		1.3598	0.249534		19271	protein tyrosine phosphatase, receptor type, J
Parp4	4.95129	5.34804	5.51468	5.22819	9.24275	9.716	8.83747	9.5961		1.04306	0.88348		0.972297	0.921781		1.84062	0.0320443		1.71575	0.0574534		328417	poly (ADP-ribose) polymerase family, member 4
Slc41a2	9.86333	9.88067	9.40213	9.97481	17.7283	18.6	17.087	16.9371		0.98141	0.948092		0.936578	0.816034		1.83987	0.0311777		1.75582	0.0464622		338365	solute carrier family 41, member 2
Tns2	15.6996	15.4642	16.0545	15.4461	28.2737	29.0591	27.0771	26.8882		1.0108	0.969483		0.941267	0.825085		1.83966	0.026868		1.7131	0.0502839		209039	tensin 2
Cdk2ap2	16.2869	14.7327	15.3999	14.4651	28.6072	28.4401	28.1191	29.1856		0.962786	0.901766		1.00451	0.98941		1.83886	0.043034		1.91855	0.030622		52004	CDK2-associated protein 2
Galnt12	0.866561	0.698062	1.09483	0.913245	1.5185	1.36166	1.88011	1.66769		1.28255	0.475478		1.23145	0.524821		1.83787	0.0712082		1.7647	0.0813261		230145	polypeptide N-acetylgalactosaminyltransferase 12
Lrrn1	0.823398	0.850252	0.703056	0.68293	1.39471	1.68404	1.47721	1.46328		0.828466	0.594944		0.955146	0.899243		1.83787	0.067971		2.11887	0.0262295		16979	leucine rich repeat protein 1, neuronal
Cyb5a	40.9425	41.663	37.3398	41.9711	74.2365	77.581	80.4286	85.3684		0.960116	0.891883		1.09208	0.76764		1.83782	0.0426038		2.09042	0.014347		109672	cytochrome b5 type A (microsomal)
Ecrg4	6.21903	6.00963	5.76787	4.95628	11.8953	10.5884	16.5515	17.2068		0.877121	0.75344		1.50113	0.308219		1.83766	0.131853		3.14504	0.00497503		78896	ECRG4 augurin precursor
Sh3bp1	5.36375	5.99484	5.35998	4.7947	10.1006	10.7758	9.65063	9.83274		0.894058	0.717604		0.933282	0.821723		1.83763	0.0468887		1.91825	0.0338529		20401	SH3-domain binding protein 1
Umps	11.2845	10.4188	10.0659	9.62378	20.1792	19.6876	21.3531	20.4092		0.907232	0.754526		1.04754	0.881115		1.83676	0.0506289		2.12083	0.0160462		22247	uridine monophosphate synthetase
Hk1os	0.652651	0.435466	0.588223	0.530902	1.11643	0.886237	0.520393	0.861597		1.02836	1		0.690706	0.289433		1.83429	0.0806809		1.23196	0.607789		70162	hexokinase 1, opposite strand
Hint1	71.5393	67.2147	70.1041	71.608	122.342	132.018	120.195	121.694		1.02132	0.940112		0.950971	0.855585		1.83309	0.0288666		1.70683	0.0535095		15254	histidine triad nucleotide binding protein 1
Jak1	32.8946	32.996	33.2281	33.4779	58.9477	61.8083	58.3532	59.2474		1.01238	0.964387		0.97387	0.922925		1.83265	0.0277169		1.76295	0.0391888		16451	Janus kinase 1
Tuba1b	164.315	159.833	151.762	152.492	301.327	292.712	272.745	268.376		0.938628	0.818445		0.910919	0.734962		1.8326	0.0290739		1.7785	0.0379099		22143	tubulin, alpha 1B
Gm13091	0.721766	0.515981	0.924417	0.51805	1.30729	0.980088	1.6186	1.64914		1.16283	0.876642		1.42352	0.443101		1.83014	0.241864		2.24083	0.0868794		NA	NA
Renbp	17.5478	16.9416	16.9975	17.8084	30.9755	32.0284	31.6758	32.563		1.00917	0.976273		1.0196	0.947046		1.82664	0.0377597		1.84551	0.0346377		19703	renin binding protein
Gapdh	570.858	576.432	534.733	564.647	1060.22	1034.84	1021.59	1013.7		0.958242	0.87784		0.97147	0.916921		1.8261	0.0311913		1.85131	0.0275993		14433	glyceraldehyde-3-phosphate dehydrogenase
Zfp36	26.6877	27.4493	25.8632	25.949	50.1214	48.6596	41.5513	42.8257		0.957059	0.871107		0.854187	0.557807		1.82459	0.0262967		1.62847	0.0710145		22695	zinc finger protein 36
Klf15	2.13116	2.18498	2.64077	2.57678	4.17386	3.69647	3.80786	3.99056		1.20864	0.500186		0.990856	0.979351		1.82262	0.0296296		1.4942	0.144242		66277	Kruppel-like factor 15
Trmt112-ps2	0.63966	0.384119	0.25488	1.02843	0.811003	1.08092	1.07107	0.818464		1.24343	0.840267		0.999537	1		1.82149	0.372127		1.46445	0.61427		627985	tRNA methyltransferase 11-2, pseudogene 2
Gm14017	0.501122	0.501544	0.623995	0.503556	0.92656	0.926203	1.17999	1.20225		1.12116	1		1.28069	0.673243		1.82147	0.366426		2.08106	0.203434		668887	mitochondrial ribosomal protein L51 pseudogene
Mlkl	4.78754	4.39227	3.95336	4.38878	8.29737	8.42724	9.69094	8.32893		0.908791	0.771967		1.07744	0.819627		1.82141	0.0638353		2.15941	0.0177782		74568	mixed lineage kinase domain-like
Ntmt1	8.81442	8.11263	8.93548	8.49251	15.4302	15.3695	12.7515	14.0242		1.02959	0.917855		0.869362	0.60802		1.81934	0.0291423		1.53621	0.116824		66617	N-terminal Xaa-Pro-Lys N-methyltransferase 1
Tcf19	3.50069	3.96535	2.73031	2.31785	7.45467	6.1334	6.47513	6.742		0.676465	0.28895		0.972709	0.942671		1.81922	0.0999587		2.61588	0.00901659		106795	transcription factor 19
Daam2	7.93019	7.93191	8.25967	7.56578	14.1998	14.6387	12.687	13.5071		0.997692	0.994079		0.908304	0.721173		1.81801	0.0274672		1.65513	0.0626153		76441	dishevelled associated activator of morphogenesis 2
Abcd4	1.31678	1.42065	1.40197	1.32924	2.45702	2.51986	2.36416	2.29929		0.997735	1		0.937047	0.823362		1.81762	0.0388335		1.70706	0.0641395		19300	ATP-binding cassette, sub-family D (ALD), member 4
Cdkn1c	5.05165	4.91348	6.18988	6.31544	8.87052	9.24282	7.86798	7.58655		1.25475	0.37913		0.853271	0.534759		1.81717	0.0200709		1.23574	0.408529		12577	cyclin-dependent kinase inhibitor 1C (P57)
Mcm2	2.91985	2.38655	2.30613	2.20052	5.12695	4.51555	4.29981	4.05479		0.849336	0.59354		0.866465	0.636238		1.81687	0.0496896		1.8535	0.0429218		17216	minichromosome maintenance complex component 2
Selenbp1	0.425502	0.42586	0.699379	0.470325	0.876654	0.674089	0.912863	1.17963		1.37193	0.4212		1.34779	0.405875		1.81623	0.111796		1.7844	0.0979232		20341	selenium binding protein 1
Gm42067	0.505739	0.433855	0.359854	0.483995	0.966903	0.737615	1.03334	0.744688		0.898516	0.831604		1.04335	0.932893		1.80874	0.112416		2.10027	0.0465566		105246846	predicted gene, 42067
4930527E20Rik	1.92882	2.482	2.60762	3.73793	3.49355	4.51076	2.45111	3.52569		1.43481	0.316629		0.747277	0.395072		1.80828	0.0868248		0.94181	0.887888		78198	RIKEN cDNA 4930527E20 gene
Slc9a9	0.562009	0.656229	0.610743	0.667417	1.12461	1.07921	0.882236	1.08956		1.04908	0.888033		0.894724	0.702237		1.80758	0.0405107		1.54163	0.137466		331004	solute carrier family 9 (sodium/hydrogen exchanger), member 9
Etv6	9.00404	8.38873	7.8422	7.84572	15.7729	15.5961	13.5339	13.6083		0.901991	0.714369		0.865265	0.6058		1.80347	0.0365559		1.73003	0.0519266		14011	ets variant 6
Pcyt2	14.3094	14.3215	14.1214	13.6633	26.0639	25.572	24.5472	24.8681		0.970449	0.915171		0.956997	0.87473		1.80342	0.034954		1.77842	0.0394675		68671	phosphate cytidylyltransferase 2, ethanolamine
Plcl1	3.73878	3.71298	3.7028	3.55347	6.3876	7.04199	7.03082	7.20205		0.973773	0.932001		1.0598	0.847179		1.802	0.0508178		1.96121	0.0257528		227120	phospholipase C-like 1
Sec11c	1.90365	1.75596	1.79019	1.92003	3.24211	3.35339	2.77275	3.46128		1.01382	0.967809		0.945182	0.846522		1.80184	0.0407673		1.67986	0.0710207		66286	SEC11 homolog C, signal peptidase complex subunit
Tnip1	33.4095	33.0136	34.1522	32.9401	60.7372	58.8377	51.7523	53.0931		1.01007	0.969779		0.876821	0.612086		1.80016	0.0242242		1.56267	0.0861995		57783	TNFAIP3 interacting protein 1
Mid1	3.97229	4.00444	4.19358	3.70956	7.12415	7.23541	6.77036	6.91347		0.990783	0.976462		0.952947	0.865784		1.8	0.0389501		1.73126	0.0537452		17318	midline 1
Polr3g	1.64635	1.14357	1.22389	1.49384	2.37552	2.6471	2.5587	2.20087		0.974107	0.941787		0.947701	0.866405		1.79936	0.0545214		1.75058	0.0668346		67486	polymerase (RNA) III (DNA directed) polypeptide G
Coa6	9.12788	7.51577	7.54507	7.61097	14.6371	15.3152	13.6175	15.6001		0.910703	0.772055		0.975452	0.939307		1.79882	0.0576784		1.92671	0.0349839		67892	cytochrome c oxidase assembly factor 6
Stmn4	3.2811	2.77865	3.34391	4.13397	5.27998	5.62448	4.17333	4.84415		1.23372	0.43086		0.827007	0.465022		1.79863	0.0247161		1.20569	0.479591		56471	stathmin-like 4
B430319F04Rik	1.23206	1.16056	1.35366	1.16522	2.33547	1.97099	1.99096	1.89329		1.05273	0.878805		0.902096	0.726647		1.79833	0.0416614		1.54101	0.136894		619306	RIKEN cDNA B430319F04 gene
Ccdc122	0.462876	0.536412	0.970728	0.954726	0.823668	0.977729	0.509907	0.753317		1.92125	0.0484906		0.701831	0.288748		1.79772	0.0811567		0.656729	0.190367		108811	coiled-coil domain containing 122
Card19	17.0908	16.1548	16.2749	15.3971	29.1269	30.6372	29.57	30.2328		0.952683	0.871927		1.00065	0.999815		1.79745	0.0475039		1.88794	0.0319475		68480	caspase recruitment domain family, member 19
Drd4	1.63054	1.25972	1.46754	1.73906	2.62946	2.56803	2.00577	2.18088		1.10926	0.716132		0.805623	0.422572		1.79725	0.0303001		1.30529	0.326668		13491	dopamine receptor D4
mt-Rnr2	162.804	184.418	170.339	173.7	311.048	312.833	292.133	295.397		0.990834	0.972823		0.941734	0.82264		1.79676	0.0296912		1.70772	0.0468352		17725	16S ribosomal RNA
Gpc4	20.394	19.115	21.4604	20.5664	35.0194	35.9691	37.6078	39.7568		1.06372	0.829419		1.08981	0.762715		1.79667	0.0407724		1.84074	0.0331707		14735	glypican 4
Srgap3	5.97362	5.85091	6.15112	6.07167	10.6574	10.5859	10.1196	10.0907		1.03368	0.903164		0.95138	0.853362		1.79646	0.030355		1.65343	0.0626299		259302	SLIT-ROBO Rho GTPase activating protein 3
Ifi27	21.0311	21.8406	20.9174	22.3588	39.8088	37.1823	30.1511	31.1418		1.00943	0.973977		0.796124	0.388165		1.79569	0.0275679		1.41624	0.189168		52668	interferon, alpha-inducible protein 27
Aldh3a2	12.9696	13.17	13.5198	13.4131	23.3597	23.578	23.1831	24.1528		1.03035	0.913964		1.00848	0.975904		1.79559	0.0335785		1.75749	0.0405283		11671	aldehyde dehydrogenase family 3, subfamily A2
Ankrd10	5.35737	5.17453	5.29819	5.02016	9.17931	9.71433	8.82199	9.51154		0.979729	0.943943		0.970354	0.915918		1.79382	0.0396661		1.77665	0.0430277		102334	ankyrin repeat domain 10
Adam12	23.9482	24.4124	24.904	24.2575	41.8729	44.8662	43.4045	44.1748		1.01656	0.952105		1.00969	0.971871		1.79357	0.0328471		1.78144	0.0349005		11489	a disintegrin and metallopeptidase domain 12 (meltrin alpha)
Itgbl1	2.3556	2.04857	1.90229	1.42482	4.04734	3.85255	4.37991	4.07239		0.755629	0.431387		1.06991	0.848043		1.7932	0.0976176		2.53901	0.0088423		223272	integrin, beta-like 1
Slc16a3	55.9512	54.8607	49.821	53.4817	100.486	98.0461	100.189	100.557		0.932235	0.804491		1.01115	0.968875		1.79159	0.0407652		1.94326	0.0200031		80879	solute carrier family 16 (monocarboxylic acid transporters), member 3
Rmnd5b	11.5693	11.3775	11.3242	11.0633	20.4042	20.7036	20.1637	21.5941		0.975635	0.93535		1.01581	0.958506		1.79124	0.0469422		1.86499	0.033798		66089	required for meiotic nuclear division 5 homolog B
Rgs2	18.7727	16.4799	16.0176	16.1307	30.9067	32.2325	30.418	30.9067		0.91195	0.749381		0.971263	0.919606		1.79097	0.0437206		1.90746	0.02568		19735	regulator of G-protein signaling 2
Msmo1	32.2153	35.3146	33.3616	33.8269	58.5359	62.4038	57.3297	59.0074		0.994946	0.985311		0.961943	0.885389		1.79088	0.0313226		1.73148	0.0423785		66234	methylsterol monoxygenase 1
St6galnac3	0.715105	0.844857	0.840901	0.91308	1.3918	1.40262	1.28856	1.23261		1.12425	0.672891		0.902278	0.704726		1.79064	0.0310728		1.4371	0.177679		20447	ST6 (alpha-N-acetyl-neuraminyl-2,3-beta-galactosyl-1,3)-N-acetylgalactosaminide alpha-2,6-sialyltransferase 3
Hmox1	33.9972	33.6388	31.8306	31.7756	63.3777	57.6363	64.8572	62.8124		0.940426	0.835408		1.055	0.855628		1.78911	0.0488859		2.00707	0.0186618		15368	heme oxygenase 1
Sipa1l3	4.08658	4.25373	3.92246	3.67494	7.42865	7.47823	6.47773	6.21998		0.910935	0.733295		0.851811	0.556339		1.78726	0.0342274		1.67126	0.0608931		74206	signal-induced proliferation-associated 1 like 3
Apmap	7.38918	6.95686	6.94413	7.1849	11.9947	13.6308	11.9225	12.6147		0.984875	0.960922		0.957536	0.880755		1.78596	0.0435626		1.73639	0.0545192		71881	adipocyte plasma membrane associated protein
H2-T22	11.5584	8.95963	10.5686	10.1627	18.5725	18.0717	21.9984	19.4231		1.01039	0.974593		1.13036	0.686002		1.78581	0.0571222		1.99785	0.0234845		15039	histocompatibility 2, T region locus 22
Pi4k2b	7.17658	8.49557	6.98243	6.91418	13.6566	14.3305	13.4596	14.8382		0.886732	0.695194		1.0111	0.972227		1.78562	0.0581683		2.03605	0.0205967		67073	phosphatidylinositol 4-kinase type 2 beta
Lpl	16.0102	17.2339	13.5396	16.023	28.8234	30.5135	33.8821	32.8828		0.889261	0.702252		1.12518	0.700468		1.78486	0.0604329		2.25838	0.00870559		16956	lipoprotein lipase
Rassf8	15.5018	16.6815	16.2828	17.1855	28.042	29.4001	27.0839	29.682		1.03992	0.884846		0.988228	0.965247		1.78479	0.0320035		1.69607	0.0502494		71323	Ras association (RalGDS/AF-6) domain family (N-terminal) member 8
Creg1	13.5944	13.3599	13.6237	12.3643	24.292	23.8069	25.3898	24.581		0.96416	0.903235		1.03892	0.897428		1.78431	0.0499974		1.92265	0.0271663		433375	cellular repressor of E1A-stimulated genes 1
Lpar1	80.9768	78.7203	76.7905	76.3622	143.321	141.527	136.12	141.201		0.959021	0.878438		0.973576	0.921975		1.78366	0.0352984		1.81073	0.0308587		14745	lysophosphatidic acid receptor 1
Usp2	1.51559	1.51686	1.2798	1.09935	2.72539	2.68194	2.16382	2.00131		0.784762	0.438348		0.770404	0.393784		1.78249	0.0598115		1.74986	0.069045		53376	ubiquitin specific peptidase 2
Nrp1	13.739	13.5131	13.1988	12.3357	24.6876	23.8795	24.1327	25.1624		0.936977	0.818115		1.01499	0.958221		1.78211	0.0419248		1.93048	0.0208187		18186	neuropilin 1
Pex13	5.22736	5.78412	5.9645	5.76546	9.62673	9.99694	9.78601	9.57096		1.06524	0.821387		0.986412	0.961894		1.78192	0.037202		1.65007	0.0704117		72129	peroxisomal biogenesis factor 13
Phf2os1	0.291315	0.388747	0.967317	0.878189	0.512984	0.717901	1.01623	1.34603		2.65505	0.0816316		1.89916	0.204007		1.78141	0.444132		1.27532	0.581729		102642832	PHD finger protein 2, opposite strand 1
Cd63	95.4558	94.9446	93.5711	97.7273	168.349	170.226	169.927	176.578		1.00472	0.986405		1.02342	0.932303		1.77822	0.0356168		1.81132	0.030182		12512	CD63 antigen
Sned1	0.87637	0.85161	0.964361	1.00862	1.46965	1.60361	1.85562	2.06449		1.14168	0.682138		1.27541	0.4406		1.77794	0.0704204		1.98622	0.030963		208777	sushi, nidogen and EGF-like domains 1
Rsrp1	55.1449	54.2953	55.6809	55.4272	93.2157	101.186	96.2146	99.2928		1.01524	0.955619		1.00569	0.983428		1.7763	0.034103		1.75959	0.0371183		27981	arginine/serine rich protein 1
Stag2	11.1762	11.6186	11.4302	11.0778	20.0717	20.4035	19.4713	18.9724		0.987421	0.963099		0.949813	0.84792		1.77558	0.0332689		1.70795	0.0470011		20843	stromal antigen 2
Mest	1.2871	1.21458	1.47753	1.23176	1.95566	2.48571	2.7068	1.99979		1.08293	0.803893		1.05977	0.856172		1.77438	0.0586724		1.73643	0.0692237		17294	mesoderm specific transcript
Sil1	4.25035	4.63425	4.65461	4.76597	7.70264	8.05641	7.68845	7.71348		1.0603	0.83687		0.977343	0.936193		1.77344	0.0391567		1.63468	0.0764938		81500	endoplasmic reticulum chaperone SIL1 homolog (S. cerevisiae)
Rpl9-ps4	0.668163	0.417953	0.831993	1.00711	0.794194	1.14673	1.3985	1.15772		1.6797	0.283082		1.31401	0.53907		1.7717	0.235553		1.38637	0.4121		100042832	ribosomal protein L9, pseudogene 4
Bnip3l-ps	1.02526	0.855106	1.10643	1.45951	1.57974	1.7596	1.52004	1.63982		1.36221	0.34672		0.946318	0.885561		1.77137	0.0690747		1.2306	0.496611		100043324	BCL2/adenovirus E1B interacting protein 3-like, pseudogene
Grhpr	11.7653	11.4431	11.5698	12.8531	20.8771	20.2319	18.6269	18.6889		1.05231	0.853762		0.907745	0.718761		1.77104	0.033872		1.52775	0.11463		76238	glyoxylate reductase/hydroxypyruvate reductase
Cp	1.5014	1.1738	1.61145	1.61537	2.4943	2.24241	3.02613	2.79755		1.2061	0.539689		1.22942	0.492834		1.77022	0.0609502		1.80446	0.0516258		12870	ceruloplasmin
Snord72	3.5821	5.97518	4.16305	5.99915	10.0925	6.93591	11.2463	7.639		1.06189	1		1.10898	0.854933		1.76945	0.219093		1.84801	0.172128		100302529	small nucleolar RNA, C/D box 72
Pgk1	303.619	295.872	267.911	288.505	527.917	532.812	570.155	566.69		0.928148	0.795628		1.07176	0.809691		1.76938	0.0487926		2.04315	0.0139667		18655	phosphoglycerate kinase 1
Heg1	27.3706	28.3443	31.8449	31.4664	48.1628	50.3994	49.491	50.8624		1.13634	0.618005		1.01817	0.944039		1.76903	0.0269023		1.58507	0.0732755		77446	heart development protein with EGF-like domains 1
Nsdhl	51.6127	58.1365	56.0745	56.4109	95.4706	98.5667	93.5889	95.608		1.02493	0.92602		0.975055	0.923859		1.76798	0.031672		1.68194	0.0497018		18194	NAD(P) dependent steroid dehydrogenase-like
Ankrd37	0.974079	1.06924	1.18944	1.19983	1.75954	1.85842	1.80861	2.17779		1.16866	0.653587		1.10142	0.769702		1.76761	0.0700827		1.66594	0.103799		654824	ankyrin repeat domain 37
Syce2	0.663453	0.934533	1.02807	0.864207	1.27214	1.55712	1.95438	1.70305		1.18358	0.657068		1.29216	0.452556		1.76752	0.102788		1.92973	0.0554002		71846	synaptonemal complex central element protein 2
Adcy5	12.4733	11.554	11.6072	11.9995	20.7246	21.719	20.0982	20.5851		0.982495	0.948536		0.958526	0.875293		1.76642	0.0356547		1.72333	0.044378		224129	adenylate cyclase 5
Rnf157	0.67439	0.796754	0.772819	0.876378	1.35006	1.24778	1.02946	1.27056		1.1209	0.680042		0.885363	0.648533		1.76519	0.0346027		1.39427	0.215189		217340	ring finger protein 157
Acyp1	3.81961	2.80574	3.63038	4.22549	5.77575	5.92156	4.98748	4.78268		1.18542	0.533249		0.835396	0.496856		1.76449	0.0320925		1.24348	0.415349		66204	acylphosphatase 1, erythrocyte (common) type
Sh2d6	0.486445	0.486854	0.313548	0.460053	0.906979	0.815967	0.83848	0.915324		0.796022	0.614548		1.01772	1		1.76444	0.127545		2.25572	0.031116		71130	SH2 domain containing 6
Ddah1	23.9788	23.355	19.9196	20.8622	43.6659	39.8278	36.1996	34.1123		0.861588	0.589079		0.842129	0.53239		1.76388	0.0403062		1.72404	0.0490654		69219	dimethylarginine dimethylaminohydrolase 1
Slc37a4	3.06365	2.49025	3.00129	3.18058	4.63183	5.16634	4.41073	4.6203		1.11297	0.699224		0.92173	0.763608		1.76359	0.0353775		1.46056	0.158677		14385	solute carrier family 37 (glucose-6-phosphate transporter), member 4
mt-Rnr1	130.947	139.876	124.946	134.992	236.366	241.249	228.559	229.848		0.959808	0.87971		0.959784	0.879283		1.76353	0.0366154		1.76349	0.036641		17724	s-rRNA
5930430L01Rik	0.823326	0.896726	0.747794	0.985489	1.67582	1.35548	1.27978	1.03281		1.00758	1		0.763264	0.343757		1.76095	0.0479638		1.33395	0.316687		319982	RIKEN cDNA 5930430L01 gene
Pdk1	5.82488	6.05376	5.74675	6.4466	10.4564	10.4392	11.2029	11.6065		1.02649	0.928497		1.09158	0.759186		1.75899	0.0492569		1.87054	0.0293964		228026	pyruvate dehydrogenase kinase, isoenzyme 1
St3gal1	11.809	11.8754	11.0042	11.0365	20.7177	20.9259	19.6715	18.831		0.930602	0.791692		0.924578	0.772583		1.75821	0.0385017		1.74683	0.0408163		20442	ST3 beta-galactoside alpha-2,3-sialyltransferase 1
Plcl2	0.598458	0.657396	0.581617	0.601364	1.10267	1.10225	0.893626	1.01944		0.942049	0.852056		0.867693	0.621613		1.7546	0.0495553		1.61609	0.0986755		224860	phospholipase C-like 2
Clba1	11.3247	11.0379	11.1583	10.8095	19.7074	19.5174	21.7925	21.6776		0.982349	0.955421		1.10822	0.731159		1.75381	0.0616673		1.97853	0.0233361		217887	clathrin binding box of aftiphilin containing 1
Myo1d	10.9881	11.3942	10.8341	10.5905	19.5047	19.7421	18.2628	18.8866		0.957218	0.872543		0.94656	0.839371		1.75341	0.0389169		1.73389	0.0429728		338367	myosin ID
Fam50a	14.8795	14.2997	14.1485	14.0385	25.8816	25.2689	23.5125	25.3084		0.966004	0.903075		0.954457	0.867607		1.75284	0.044504		1.73188	0.0492902		108160	family with sequence similarity 50, member A
Ndrg3	2.42714	2.27339	2.11917	2.14347	4.36132	3.87861	4.06049	3.95269		0.906871	0.741909		0.972489	0.925767		1.75274	0.0566925		1.87956	0.0324201		29812	N-myc downstream regulated gene 3
Pla2g2e	0.79103	0.316678	0.420261	1.16581	1.22579	0.724052	0.662267	0.843456		1.42543	0.449042		0.773476	0.570262		1.75087	0.18339		0.950104	1		26970	phospholipase A2, group IIE
Kyat1	1.32353	1.58957	1.54916	1.66244	2.37724	2.72578	2.47587	3.15765		1.10231	0.760605		1.10378	0.748231		1.75067	0.0633507		1.75301	0.0627153		70266	kynurenine aminotransferase 1
Wwox	0.855647	0.756457	0.885504	0.797705	1.44144	1.38064	1.42776	1.34319		1.04409	0.885172		0.981905	0.953288		1.74998	0.0464522		1.64575	0.0745827		80707	WW domain-containing oxidoreductase
Carnmt1	2.65583	2.4567	2.66567	3.03265	4.51729	4.43055	4.65339	4.47303		1.11451	0.698997		1.01996	0.94489		1.7498	0.042388		1.60136	0.0873715		67383	carnosine N-methyltransferase 1
Phf20	5.58241	5.50473	5.3825	5.26409	9.73471	9.65426	8.88229	9.47839		0.960269	0.882814		0.946966	0.841643		1.7487	0.0409902		1.72447	0.0462943		228829	PHD finger protein 20
Tinagl1	52.4418	45.9446	52.8592	50.4998	88.9617	82.8684	86.3522	85.5799		1.05054	0.850646		1.00059	0.998395		1.74646	0.0339002		1.66343	0.0526232		94242	tubulointerstitial nephritis antigen-like 1
Pstpip1	1.22474	1.22577	1.13199	1.624	2.20114	2.08028	2.07454	2.19447		1.1244	0.693619		0.997083	1		1.74617	0.0500498		1.54845	0.12092		19200	proline-serine-threonine phosphatase-interacting protein 1
Per2	2.86549	2.95055	2.54188	2.29855	4.98193	5.17189	4.13093	3.92712		0.832322	0.527923		0.793647	0.421235		1.74556	0.0536399		1.66444	0.0783779		18627	period circadian clock 2
Epdr1	10.4116	9.55638	8.96761	10.4444	17.1986	17.6385	15.2839	17.7701		0.972158	0.92207		0.948812	0.851764		1.74448	0.0474469		1.70259	0.05799		105298	ependymin related protein 1 (zebrafish)
Pgam1	121.457	112.231	104.803	110.818	205.198	202.464	204.603	213.043		0.922688	0.774127		1.02449	0.931264		1.74445	0.0482124		1.93692	0.0192276		18648	phosphoglycerate mutase 1
Gm48496	1.3223	0.945293	1.31721	1.32872	1.99583	1.99506	1.38382	1.00709		1.16337	0.868491		0.604682	0.308205		1.74396	0.253148		0.906325	0.868491		NA	NA
Zxdc	17.7345	17.251	16.6041	16.2546	30.8082	30.2023	29.8843	29.2737		0.939213	0.816772		0.969638	0.909267		1.74385	0.0405365		1.80034	0.0304705		80292	ZXD family zinc finger C
Pim3	18.4507	16.0532	17.2682	15.9174	31.1148	29.0406	31.5702	31.2736		0.961801	0.893939		1.04469	0.879813		1.74333	0.0546416		1.89356	0.0275538		223775	proviral integration site 3
Commd9	10.0822	9.03327	8.6602	9.67616	16.9992	16.3231	16.8378	16.0612		0.959248	0.888484		0.987307	0.966965		1.74291	0.0541692		1.79389	0.0432314		76501	COMM domain containing 9
Cd63-ps	2.04487	3.04222	2.86282	2.55461	3.79549	5.07816	5.14758	5.18579		1.06483	0.87461		1.16422	0.647831		1.74231	0.0934256		1.90497	0.0497256		626721	CD63 antigen, pseudogene
Cenpx	10.5068	11.4144	11.8083	9.79081	19.1184	19.0636	16.4465	16.9005		0.985334	0.963809		0.873403	0.619675		1.74139	0.0427808		1.54357	0.113324		20892	centromere protein X
Hspb1	143.996	133.884	131.762	142.527	234.057	249.423	219.81	224.158		0.987077	0.960297		0.918276	0.741039		1.73986	0.0327513		1.61859	0.0630168		15507	heat shock protein 1
Gm49911	2.19045	2.19229	3.35696	2.87834	3.73852	3.91504	2.64503	1.79663		1.4189	0.362417		0.583359	0.141217		1.739	0.123009		0.714941	0.40716		NA	NA
Dnmt3l	0.631183	0.890878	0.644878	0.617985	1.21406	1.4358	1.4566	1.55311		0.830182	0.627961		1.13554	0.725464		1.73898	0.11976		2.37859	0.0161184		54427	DNA (cytosine-5-)-methyltransferase 3-like
Lyrm4	2.52687	2.45939	2.51716	3.21469	4.38431	4.28469	4.17288	4.32578		1.14929	0.621154		0.98035	0.94874		1.73769	0.0418933		1.48227	0.14377		380840	LYR motif containing 4
Celf2	1.45912	1.47904	1.48701	1.37046	2.54045	2.56512	2.77051	2.56183		0.972543	0.923984		1.04442	0.879484		1.73755	0.0537939		1.86596	0.0296918		14007	CUGBP, Elav-like family member 2
Tox3	1.90206	1.90366	2.31101	2.02713	3.25803	3.34808	3.06123	2.84243		1.1398	0.621159		0.893752	0.665874		1.73513	0.0331667		1.36056	0.236395		244579	TOX high mobility group box family member 3
Mtln	5.6821	4.7794	5.60004	6.0134	8.94131	9.19323	8.09732	7.8634		1.10992	0.710721		0.880248	0.63347		1.73236	0.0378586		1.37389	0.233629		67885	mitoregulin
Mob3b	1.15436	1.10069	1.16546	1.14429	1.96956	1.93585	2.16309	2.02095		1.02424	0.943993		1.07132	0.814906		1.7312	0.0603418		1.81079	0.0420101		214944	MOB kinase activator 3B
E2f6	15.8405	13.5462	13.704	13.7036	25.1722	25.7036	26.238	25.3764		0.932655	0.803533		1.01452	0.959234		1.73119	0.0504435		1.88315	0.024349		50496	E2F transcription factor 6
Galc	2.42133	2.56324	2.21452	2.32531	4.3542	4.27014	3.83329	3.83285		0.910792	0.735659		0.888907	0.668268		1.73009	0.0469681		1.68851	0.057732		14420	galactosylceramidase
Vsir	40.739	40.1555	37.9307	37.0796	70.5665	69.266	69.8563	70.7324		0.927263	0.783128		1.00541	0.98449		1.72855	0.0469664		1.87423	0.0228505		74048	V-set immunoregulatory receptor
Syne2	6.53016	6.83084	7.38285	7.00369	10.9562	12.1387	11.2082	12.0409		1.07675	0.773527		1.00668	0.979538		1.7285	0.0339201		1.61601	0.0624811		319565	spectrin repeat containing, nuclear envelope 2
Mrm3	2.79903	2.65131	2.96254	2.93819	4.77926	4.64544	4.15851	4.68999		1.08254	0.780899		0.93886	0.817856		1.72833	0.0418518		1.49894	0.135118		67390	mitochondrial rRNA methyltransferase 3
Gm10036	0.996145	0.543809	1.17274	1.54697	0.861121	1.81722	2.27453	1.54497		1.75444	0.223358		1.42314	0.405544		1.72817	0.257203		1.40217	0.416571		100040551	ribosomal protein L11 pseudogene
2900093K20Rik	0.255864	1.19504	1.2744	0.771319	1.17145	1.35115	0.892562	1.09129		1.40502	0.486148		0.787924	0.616316		1.72794	0.237804		0.969067	1		108168734	RIKEN cDNA 2900093K20 gene
Cx3cl1	0.516806	0.504926	0.576107	0.445128	0.858053	0.909706	1.04307	0.91843		0.999641	1		1.10949	0.752806		1.72791	0.0925558		1.91779	0.0448158		20312	chemokine (C-X3-C motif) ligand 1
Tnfsf9	4.12358	3.60179	3.32352	2.52383	7.05007	6.29511	6.70854	6.39544		0.757247	0.417473		0.981953	0.963546		1.72654	0.101216		2.23885	0.0172704		21950	tumor necrosis factor (ligand) superfamily, member 9
Gm10073	8.62531	11.6044	11.2684	11.9352	19.272	15.6805	12.874	12.5139		1.14673	0.625819		0.726666	0.230486		1.72649	0.0414058		1.09404	0.752707		100042734	ribosomal protein, large, P1 pseudogene
Tmco4	2.74335	2.57069	2.78639	2.66208	4.44721	4.72955	3.54652	4.27304		1.02529	0.932226		0.852122	0.542757		1.72641	0.0389098		1.43483	0.172274		77056	transmembrane and coiled-coil domains 4
Gm5855	0.963461	0.778834	0.479878	0.744722	1.37032	1.64374	1.24097	1.50146		0.704174	0.394073		0.909981	0.816349		1.72595	0.147924		2.23024	0.0359609		545568	enolase 1, alpha non-neuron pseudogene
2010001A14Rik	1.49003	1.49129	2.09152	2.65425	2.28989	2.86126	1.0632	2.31096		1.58826	0.177793		0.655383	0.212617		1.7236	0.112379		0.711234	0.314651		76516	RIKEN cDNA 2010001A14 gene
Pgp	17.4474	15.4329	14.2444	14.4046	28.8444	27.8002	25.2948	26.3221		0.87133	0.626301		0.911247	0.741575		1.72265	0.0545204		1.80157	0.0377452		67078	phosphoglycolate phosphatase
B4galt1	35.9547	35.2762	38.6722	37.8163	59.2386	63.4619	65.8003	66.4574		1.07381	0.788045		1.07789	0.776667		1.72255	0.040771		1.72909	0.0393763		14595	UDP-Gal:betaGlcNAc beta 1,4- galactosyltransferase, polypeptide 1
Spsb2	5.6	5.72147	5.86901	5.36341	9.33729	10.1654	7.96668	8.08591		0.992155	0.984345		0.823162	0.45912		1.72215	0.039179		1.42882	0.179495		14794	splA/ryanodine receptor domain and SOCS box containing 2
Bmp8b	1.14664	1.12266	0.893921	0.81406	1.94891	1.96133	2.15216	1.82066		0.753006	0.413565		1.01604	0.967713		1.72209	0.107041		2.3236	0.0132687		12164	bone morphogenetic protein 8b
Bid	1.9752	1.52695	1.66907	1.5057	3.22391	2.80545	2.9367	2.6871		0.906627	0.750525		0.932802	0.818037		1.72088	0.0662905		1.77056	0.0538925		12122	BH3 interacting domain death agonist
Ctnnbl1	8.65265	7.69374	8.58377	9.26952	13.3919	14.7084	12.479	14.1251		1.09215	0.739593		0.946752	0.835827		1.71885	0.0394681		1.49001	0.128834		66642	catenin, beta like 1
Fam234a	65.9749	61.5352	64.7736	65.7749	109.654	109.498	115.923	117.571		1.02383	0.930127		1.06544	0.812769		1.71869	0.0441402		1.78854	0.0308497		106581	family with sequence similarity 234, member A
Aldoa	309.48	310.523	291.605	310.001	532.25	533.229	502.522	523.972		0.970327	0.907647		0.96341	0.885798		1.7185	0.0380457		1.70625	0.0406331		11674	aldolase A, fructose-bisphosphate
Sh3d19	5.80042	5.88593	6.66624	5.89874	9.94172	10.1421	9.76305	9.80412		1.07518	0.780329		0.974278	0.920331		1.71849	0.0370364		1.55721	0.0874408		27059	SH3 domain protein D19
Bdkrb1	1.71866	1.98992	1.71205	1.59155	2.99082	3.38117	3.77358	3.48546		0.891077	0.753786		1.13905	0.698605		1.71651	0.106992		2.1942	0.019312		12061	bradykinin receptor, beta 1
Txnrd2	1.57129	1.45164	1.86078	2.00953	2.77466	2.41383	2.35735	2.96421		1.28005	0.358944		1.02556	0.932622		1.71571	0.0437739		1.37462	0.231606		26462	thioredoxin reductase 2
Rsph3a	2.19811	2.60141	2.34948	2.28939	4.11932	4.11774	3.08956	3.49001		0.966567	0.90927		0.798846	0.399862		1.71562	0.0446856		1.41792	0.194218		66832	radial spoke 3A homolog (Chlamydomonas)
Trappc1	22.7006	21.4575	20.6639	21.8931	37.5847	38.1673	35.3621	37.2813		0.963748	0.89627		0.958965	0.880299		1.71529	0.051078		1.70678	0.0533446		245828	trafficking protein particle complex 1
Hspb8	114.324	111.342	106.77	111.615	188.966	197.929	177.285	175.712		0.967731	0.898179		0.912383	0.719716		1.71444	0.035871		1.61638	0.0613198		80888	heat shock protein 8
Sav1	17.736	18.4955	16.9084	16.6407	29.9766	32.1186	31.4223	31.7998		0.925971	0.781588		1.01815	0.9485		1.7138	0.052574		1.8844	0.0229187		64010	salvador family WW domain containing 1
Cd3eap	6.38438	6.60339	6.12787	6.35688	11.1331	11.1083	11.0477	10.4699		0.961281	0.891125		0.967474	0.907408		1.71221	0.0541459		1.72324	0.0515496		70333	CD3E antigen, epsilon polypeptide associated protein
Rps10-ps1	2.14926	2.54217	3.11417	3.23954	4.02552	4.02397	3.27164	2.6042		1.35247	0.333159		0.731145	0.294124		1.71201	0.0756971		0.925517	0.86488		668457	ribosomal protein S10, pseudogene 1
Rcl1	5.09439	5.66235	4.84529	4.70754	9.89947	8.51676	9.72514	8.98058		0.888149	0.700003		1.01573	0.960979		1.71163	0.0751581		1.95749	0.0265789		59028	RNA terminal phosphate cyclase-like 1
Rpl17-ps9	0.348528	0.610438	0.781174	0.700441	0.920598	0.736195	0.45593	0.650347		1.53327	0.428979		0.671493	0.449649		1.71121	0.35286		0.749442	0.536815		100043872	ribosomal protein L17, pseudogene 9
Dnph1	2.35696	1.30149	1.94309	2.08256	3.47777	2.78973	2.5942	3.20645		1.10003	0.782231		0.925489	0.809122		1.71108	0.0760672		1.43959	0.22953		381101	2'-deoxynucleoside 5'-phosphate N-hydrolase 1
Sparc	1117.08	1153.35	991.756	1018.17	1937.62	1945.23	1661.52	1697.6		0.885264	0.639404		0.865119	0.577532		1.71018	0.0402054		1.67126	0.0494654		20692	secreted acidic cysteine rich glycoprotein
Chchd6	1.95039	2.00945	1.65718	2.11358	3.27287	3.49376	3.0417	3.2826		0.952245	0.87657		0.934651	0.817059		1.70794	0.0607712		1.67637	0.0720299		66098	coiled-coil-helix-coiled-coil-helix domain containing 6
Ciart	2.58795	2.44029	2.17319	2.14919	4.65511	3.93047	4.63331	4.37866		0.859771	0.641017		1.04965	0.880694		1.7067	0.0902707		2.0836	0.0195466		229599	circadian associated repressor of transcription
Dhrs3	23.2457	23.9928	24.7363	26.3967	40.515	40.098	35.8425	36.3251		1.08243	0.747491		0.89524	0.651619		1.70645	0.0299808		1.41134	0.160516		20148	dehydrogenase/reductase (SDR family) member 3
Aplf	0.9386	0.808692	0.845558	0.869345	1.52633	1.45678	1.49476	1.67961		0.981475	0.962021		1.06403	0.839551		1.70642	0.0722872		1.84996	0.0381001		72103	aprataxin and PNKP like factor
Acot13	11.0496	10.2132	9.38844	11.6911	18.5419	17.711	15.713	20.2372		0.991348	0.982918		0.991601	0.983911		1.70443	0.0637557		1.70486	0.0628164		66834	acyl-CoA thioesterase 13
Nrm	5.27785	5.67846	6.73625	6.5962	9.27066	9.40644	9.21719	9.56699		1.21672	0.453653		1.00572	0.988342		1.70415	0.0394585		1.40863	0.183277		106582	nurim (nuclear envelope membrane protein)
Ppp1r13b	4.21866	4.02673	4.25108	4.57278	6.74777	7.29179	6.45889	6.75779		1.07013	0.798253		0.941394	0.817434		1.7025	0.0414085		1.49769	0.121307		21981	protein phosphatase 1, regulatory subunit 13B
Gpr146	1.46799	1.43357	1.34167	1.16005	2.40182	2.53636	2.29699	2.73545		0.862298	0.634694		1.01905	0.952181		1.70146	0.0825939		2.01076	0.0229052		80290	G protein-coupled receptor 146
Fam174c	6.5619	7.78096	6.03931	6.66543	11.982	12.4294	10.2262	10.191		0.885908	0.684139		0.836503	0.529871		1.7011	0.0624332		1.60622	0.0985441		NA	NA
Bsg	316.115	320.25	304.915	334.714	545.717	536.469	540.956	554.945		1.00513	0.984381		1.01267	0.961315		1.70057	0.0416419		1.71333	0.0388804		12215	basigin
Gm12732	0.805972	0	0.802873	0.269962	0	1.41871	1.40578	1.43231		1.3072	1		1.95249	0.41812		1.69998	0.763076		2.54201	0.285381		NA	NA
Snord89	0.439621	0.879982	0.875862	2.20878	2.32242	0	1.8403	1.87503		2.232	0.402217		1.57135	0.636375		1.69997	0.752266		1.19873	1		100217461	small nucleolar RNA, C/D box 89
Gm17545	0.671643	1.34442	0.669061	2.02471	2.12888	1.41871	0	1.43231		1.30816	1		0.428862	0.484822		1.69992	0.747112		0.556605	0.705613		NA	NA
Gpi1	74.6736	73.3711	71.8031	72.3022	126.015	125.475	126.254	127.326		0.973391	0.918136		1.00831	0.974878		1.69873	0.0442276		1.75967	0.0320262		14751	glucose phosphate isomerase 1
Ccdc92	3.31367	3.24552	3.15971	3.4366	6.06603	5.07179	5.65611	5.72505		1.00564	0.992368		1.02184	0.942801		1.69756	0.0611549		1.7249	0.0531962		215707	coiled-coil domain containing 92
Scube1	21.9086	22.6213	22.5203	21.0114	35.8001	39.7821	31.82	32.9293		0.977584	0.927414		0.856677	0.532325		1.69732	0.0336028		1.48739	0.110004		64706	signal peptide, CUB domain, EGF-like 1
Ccdc8	6.43571	6.38074	6.1405	6.93177	11.1663	10.5673	10.0501	10.154		1.01995	0.942054		0.929629	0.780563		1.69562	0.0440342		1.54547	0.0964911		434130	coiled-coil domain containing 8
B3galnt1	13.7588	13.651	13.8246	12.7233	23.4555	23.0183	21.4361	21.4847		0.968571	0.907453		0.923559	0.766542		1.69537	0.0489816		1.61658	0.0731989		26879	UDP-GalNAc:betaGlcNAc beta 1,3-galactosaminyltransferase, polypeptide 1
Slc39a11	5.34115	5.4321	5.13418	5.33815	9.29382	8.97093	8.12082	7.9517		0.972074	0.918153		0.880003	0.628242		1.69514	0.046278		1.53458	0.105035		69806	solute carrier family 39 (metal ion transporter), member 11
Cerk	8.39135	7.91563	7.65833	7.55354	14.0368	13.6069	12.589	12.7408		0.932855	0.797666		0.916302	0.74522		1.69509	0.0504159		1.66502	0.0588233		223753	ceramide kinase
Gm35028	0.411242	0.542548	0.409661	0.469589	0.691249	0.927891	1.23244	0.817199		0.922167	0.873394		1.26544	0.526917		1.69413	0.177166		2.32477	0.0260724		102638474	predicted gene, 35028
Ubtd2	15.2434	15.3519	14.2328	14.8852	24.1834	27.6564	23.9539	23.5397		0.951731	0.859901		0.916184	0.748664		1.6941	0.0537055		1.63082	0.0735231		327900	ubiquitin domain containing 2
Hint3	0.911264	0.929569	1.12597	1.25027	1.51826	1.60096	1.42132	1.28932		1.29047	0.306445		0.869153	0.570208		1.69362	0.0319556		1.14069	0.598475		66847	histidine triad nucleotide binding protein 3
Gm11706	0.459098	0.765807	0.152444	1.23021	1.2935	0.808125	0.640611	0.32635		1.12243	1		0.471342	0.256773		1.69356	0.482649		0.710831	0.66302		NA	NA
Gm5874	0.761548	0.476368	0.37931	0.860902	0.905194	1.20646	1.69358	1.01502		1.00072	1		1.28069	0.618097		1.69206	0.311265		2.1656	0.110679		545829	predicted gene 5874
Dpm3	8.05095	9.26901	10.7982	9.78208	16.3454	12.949	13.2716	12.456		1.18812	0.499849		0.87832	0.608183		1.69083	0.0376611		1.24995	0.37281		68563	dolichyl-phosphate mannosyltransferase polypeptide 3
Lmln	0.668446	0.631841	0.636281	0.78364	1.08291	1.11387	0.956046	1.02952		1.0918	0.756817		0.903899	0.705383		1.68845	0.0466283		1.39787	0.207126		239833	leishmanolysin-like (metallopeptidase M8 family)
Shmt1	0.6476	0.473644	0.434209	0.500573	1.17108	0.723421	0.860197	0.929546		0.834091	0.616005		0.944759	0.877202		1.68764	0.122024		1.91153	0.0556135		20425	serine hydroxymethyltransferase 1 (soluble)
Snx30	7.50655	7.4011	6.71138	6.83234	12.3817	12.7766	11.4396	11.6224		0.908517	0.720681		0.916684	0.744861		1.68753	0.0511228		1.7027	0.0474241		209131	sorting nexin family member 30
Lpcat3	22.7586	23.6515	23.1133	23.0327	37.3505	40.7588	36.1753	37.4891		0.994309	0.983162		0.943095	0.818799		1.68297	0.042422		1.59628	0.0680407		14792	lysophosphatidylcholine acyltransferase 3
Cyp51	54.4154	58.9229	54.2608	54.7677	93.6226	96.9876	91.5648	92.335		0.961974	0.880467		0.964796	0.889285		1.68176	0.044331		1.6867	0.0431704		13121	cytochrome P450, family 51
Gm15904	1.09228	0.894437	1.68158	0.898025	1.57371	1.78285	2.07837	1.79995		1.29563	0.577684		1.15458	0.741359		1.68073	0.181839		1.49792	0.286481		105244696	predicted gene 15904
Gm3226	3.42328	3.20977	3.44601	3.36748	5.90122	5.25197	5.73208	4.84126		1.02717	0.937705		0.948131	0.854536		1.6805	0.0581547		1.55119	0.111038		100041240	tubulin, alpha 1B pseudogene
Uvrag	3.16858	3.4498	3.24704	3.15707	5.2818	5.83939	5.49493	5.95246		0.967633	0.908183		1.02932	0.918332		1.68021	0.0631781		1.78733	0.0378243		78610	UV radiation resistance associated gene
Gm11808	3.45417	4.99355	2.96298	5.20641	9.22516	4.96548	4.92025	4.80848		0.966914	0.944267		0.686154	0.253152		1.67786	0.118654		1.19063	0.615864		666586	ubiquitin A-52 residue ribosomal protein fusion product 1 pseudogene
Cmss1	0.581172	0.605896	0.699549	0.486661	1.0234	0.971854	1.11505	1.08446		0.999564	1		1.10208	0.784289		1.67728	0.129387		1.84932	0.0686882		66497	cms small ribosomal subunit 1
Cdkn3	1.06058	0.979819	0.975232	0.90177	1.93943	1.48632	1.04589	1.17436		0.920155	0.804149		0.648582	0.136249		1.67721	0.0750743		1.18217	0.575661		72391	cyclin-dependent kinase inhibitor 3
Klf2	6.91207	6.05315	7.04198	6.62992	11.0098	10.7014	11.2889	9.57563		1.05448	0.846497		0.961046	0.881519		1.67422	0.0518344		1.52586	0.11057		16598	Kruppel-like factor 2 (lung)
Gja1	46.7082	49.3144	37.6052	39.5728	79.1927	81.4975	78.3227	75.9499		0.803751	0.436897		0.960062	0.884597		1.67345	0.0680162		1.9989	0.014521		14609	gap junction protein, alpha 1
Pdp1	2.48927	2.37324	2.54383	2.50135	4.00175	4.13619	2.99809	3.40933		1.03755	0.889852		0.787398	0.337541		1.67323	0.0401556		1.26981	0.340354		381511	pyruvate dehyrogenase phosphatase catalytic subunit 1
Tpcn2	5.02352	4.58575	4.93089	4.53943	8.28223	7.79318	7.4237	8.15241		0.985547	0.959596		0.968938	0.907781		1.67274	0.0561451		1.64455	0.064772		233979	two pore segment channel 2
Pakap	33.9457	34.6003	32.0964	32.2406	57.4293	57.2262	53.79	53.7131		0.938597	0.803593		0.937619	0.800295		1.67267	0.0443933		1.67093	0.0448322		677884	paralemmin A kinase anchor protein
Gm8116	3.342	3.06272	3.36926	3.47961	5.4454	5.2732	5.73083	4.93736		1.06922	0.825263		0.995379	1		1.67246	0.062436		1.55696	0.104005		666456	predicted gene 8116
Gm6851	0.612131	0.612645	0.609777	1.23021	1.2935	0.7758	0.512489	0.39162		1.4887	0.512923		0.446011	0.162117		1.67222	0.424839		0.500842	0.209227		105247253	protein (peptidyl-prolyl cis/trans isomerase) NIMA-interacting, 4 (parvulin) pseudogene
Idi1	14.1833	16.2803	15.4756	14.2937	25.204	25.7335	24.0407	26.3774		0.977218	0.93231		0.989802	0.970049		1.672	0.0543429		1.69353	0.0486858		319554	isopentenyl-diphosphate delta isomerase
Gm20604	0.778578	0.640702	0.810054	0.817129	1.11509	1.26085	0.851015	0.903971		1.14602	0.647664		0.739089	0.267193		1.67193	0.0636719		1.07825	0.785346		100859931	predicted gene 20604
Lss	14.3322	15.5826	14.4379	14.4063	24.3601	25.648	23.8239	24.4217		0.964211	0.88714		0.964757	0.888618		1.67166	0.0455835		1.6726	0.0453645		16987	lanosterol synthase
Ubac2	13.4484	11.7998	11.5255	11.5459	21.2818	20.9148	19.9296	19.8796		0.913803	0.744286		0.943429	0.832334		1.67114	0.0616432		1.72531	0.0474335		68889	ubiquitin associated domain containing 2
Scfd2	0.808332	0.974357	0.864	0.930835	1.55225	1.42702	1.57456	1.71123		1.0068	0.990978		1.10281	0.739394		1.67065	0.0796877		1.82998	0.038624		212986	Sec1 family domain containing 2
Uxs1	6.02463	6.61842	6.17159	6.85471	10.3048	10.8119	11.0212	10.2277		1.0303	0.912655		1.00626	0.9826		1.6701	0.0543331		1.63113	0.0662662		67883	UDP-glucuronate decarboxylase 1
Trappc6a	10.3473	8.55891	9.97402	11.529	15.8521	15.7174	15.2239	17.9449		1.13728	0.635894		1.05063	0.855446		1.66951	0.0563851		1.54231	0.105819		67091	trafficking protein particle complex 6A
Gm2225	1.41099	2.31083	1.91667	2.3201	3.38814	2.84494	2.28207	3.55609		1.13701	0.785856		0.936172	0.890776		1.6689	0.154384		1.37414	0.391626		100039422	predicted gene 2225
Dusp22	1.65676	1.73395	1.58437	2.0263	2.66069	2.99962	2.84349	2.42271		1.06478	0.82125		0.930443	0.789235		1.66888	0.0524732		1.45832	0.153207		105352	dual specificity phosphatase 22
Cd2ap	5.20955	5.29631	5.12879	4.93773	8.50909	9.02414	8.19226	8.60688		0.958185	0.869484		0.958132	0.868774		1.66885	0.0483165		1.66876	0.0483774		12488	CD2-associated protein
Dusp1	24.464	25.6247	23.1187	23.8196	41.9424	41.6332	37.9982	38.2948		0.937107	0.800755		0.912867	0.722106		1.6685	0.0466892		1.62534	0.0590783		19252	dual specificity phosphatase 1
Fam57a	5.09535	5.63374	4.87914	5.03929	8.92103	8.97936	7.74999	7.97418		0.924454	0.767872		0.878437	0.623175		1.66828	0.0531656		1.58524	0.0817782		116972	family with sequence similarity 57, member A
Map1a	18.2089	19.0915	19.7782	18.1615	30.6492	31.5232	27.5754	28.9688		1.01714	0.944652		0.909476	0.696592		1.66678	0.036664		1.49036	0.10203		17754	microtubule-associated protein 1 A
Rpia	1.13699	1.15601	1.01576	1.19692	1.79241	2.02998	2.16258	1.9436		0.964973	0.912998		1.07423	0.808629		1.6663	0.0816667		1.85497	0.0346145		19895	ribose 5-phosphate isomerase A
Alas1	14.4198	13.7185	13.7713	14.537	22.9646	23.9236	20.9269	21.4972		1.00604	0.981402		0.904796	0.685015		1.6663	0.039247		1.49861	0.101845		11655	aminolevulinic acid synthase 1
Bnc2	2.52026	2.85397	2.79346	2.58006	4.35048	4.60499	4.14203	4.06248		0.999874	1		0.916161	0.737201		1.66619	0.0508909		1.52669	0.104458		242509	basonuclin 2
Slc24a3	13.2763	12.7466	12.1486	12.0418	21.4941	21.8663	20.4806	19.8842		0.92959	0.78183		0.93092	0.785091		1.66617	0.0524505		1.66855	0.0518912		94249	solute carrier family 24 (sodium/potassium/calcium exchanger), member 3
Cacna1h	6.95433	6.88086	7.42594	7.06275	11.1994	11.8437	11.4611	11.3816		1.04723	0.85605		0.991306	0.973077		1.66548	0.0443226		1.57654	0.0724009		58226	calcium channel, voltage-dependent, T type, alpha 1H subunit
Ak2	27.7947	27.117	29.2636	27.9524	47.2254	44.2239	46.517	46.3828		1.04196	0.874438		1.01586	0.951974		1.66532	0.0487126		1.6236	0.0609002		11637	adenylate kinase 2
Snora31	6.32378	2.6061	4.81724	3.36414	6.28839	8.64321	5.06083	4.36304		0.917345	0.914207		0.633768	0.259308		1.66485	0.192049		1.15005	0.746414		100303751	small nucleolar RNA, H/ACA box 31
Acss2	1.27046	1.34772	1.27505	1.12362	2.10144	2.25642	2.24085	2.36938		0.916212	0.770157		1.05789	0.849575		1.66415	0.0819478		1.92148	0.0262754		60525	acyl-CoA synthetase short-chain family member 2
Sdf2l1	17.5015	15.1574	13.9996	15.3498	27.5294	26.8274	24.9844	23.5478		0.898688	0.699185		0.892874	0.679052		1.66415	0.0635703		1.65338	0.0669564		64136	stromal cell-derived factor 2-like 1
Slc10a3	6.66929	6.6749	6.76271	6.84579	11.3653	10.8307	10.2067	11.6482		1.0198	0.946973		0.98462	0.955042		1.66304	0.0574365		1.60567	0.0771169		214601	solute carrier family 10 (sodium/bile acid cotransporter family), member 3
Gm7160	1.02382	0.751431	1.05388	0.823031	1.11778	1.83821	1.1786	1.27362		1.05717	0.906611		0.829987	0.564435		1.66183	0.117693		1.30469	0.401253		635504	predicted gene 7160
Dlg1	12.9184	12.5821	12.7341	12.9042	20.759	21.612	22.1505	22.1987		1.0054	0.983937		1.04669	0.860262		1.66155	0.0509321		1.72978	0.0352791		13383	discs large MAGUK scaffold protein 1
Adam15	17.8324	16.3509	17.7325	17.5236	29.0844	27.6936	27.8201	27.4976		1.03138	0.902177		0.974282	0.917212		1.66095	0.0430204		1.569	0.0721344		11490	a disintegrin and metallopeptidase domain 15 (metargidin)
Entpd2	1.38621	1.38738	1.26769	1.50712	2.32897	2.28007	2.40199	2.73809		1.00037	1		1.11499	0.724828		1.66037	0.0984611		1.85061	0.0430509		12496	ectonucleoside triphosphate diphosphohydrolase 2
Bet1	5.22477	4.91775	4.79141	5.17198	7.98588	8.84544	8.58848	8.7229		0.982337	0.951412		1.02851	0.920441		1.65926	0.0667341		1.73726	0.0454083		12068	Bet1 golgi vesicular membrane trafficking protein
Gm13528	2.12305	2.59702	2.58486	2.72596	3.98776	3.86165	3.57961	4.02445		1.12434	0.767692		0.968667	0.956298		1.65879	0.111311		1.42914	0.264621		105244118	predicted gene 13528
Tmem8	1.07611	1.29908	1.20459	1.31544	2.00434	1.93327	1.91566	1.86901		1.06089	0.837606		0.961196	0.888515		1.65703	0.0570158		1.50132	0.125561		60455	transmembrane protein 8
Tsen2	0.691348	0.764005	0.896731	0.824961	1.24785	1.1637	1.3792	1.12111		1.18281	0.538067		1.03687	0.895789		1.65619	0.0565517		1.45185	0.155839		381802	tRNA splicing endonuclease subunit 2
Naf1	3.59483	3.56657	3.81456	3.78505	5.87885	5.97563	5.49592	5.28298		1.06116	0.820577		0.909308	0.708239		1.65496	0.0464864		1.41814	0.166628		234344	nuclear assembly factor 1 ribonucleoprotein
Gpnmb	22.7018	23.88	20.322	20.5741	39.2572	37.8229	35.5128	35.985		0.877947	0.619242		0.92758	0.773885		1.6547	0.0552866		1.74824	0.033753		93695	glycoprotein (transmembrane) nmb
Cisd3	16.8935	15.4551	15.5563	16.0421	25.9453	27.5907	27.7039	23.708		0.976815	0.935499		0.960358	0.881628		1.65467	0.0621603		1.62679	0.0714775		217149	CDGSH iron sulfur domain 3
Htr1b	0.829175	1.22944	1.42763	1.31666	1.48175	1.92445	1.92834	2.19395		1.3327	0.330586		1.21002	0.512416		1.65379	0.0866947		1.50157	0.160502		15551	5-hydroxytryptamine (serotonin) receptor 1B
Fyb2	19.9694	20.4492	20.845	19.648	33.1552	33.6636	34.5672	34.085		1.00184	0.995541		1.02744	0.91795		1.6531	0.0551837		1.69534	0.0441317		242594	FYN binding protein 2
Acat2	31.1364	33.5787	33.8002	32.2426	51.8965	55.0084	52.9358	54.4414		1.02052	0.937114		1.00442	0.986709		1.65188	0.048935		1.62582	0.0564647		110460	acetyl-Coenzyme A acetyltransferase 2
Mrpl33	2.63377	3.01255	2.46583	3.08433	4.65181	4.67093	4.05502	4.62422		0.982959	0.950445		0.930975	0.788945		1.65093	0.0600342		1.56361	0.0937812		66845	mitochondrial ribosomal protein L33
Cog7	3.54314	3.464	3.47751	3.65779	5.50101	6.05823	5.96401	6.02884		1.01828	0.949399		1.0375	0.892467		1.64946	0.0636317		1.6806	0.054333		233824	component of oligomeric golgi complex 7
Tmbim1	9.84433	9.30588	9.70374	10.3221	15.8781	15.7065	15.8073	15.9142		1.04572	0.857651		1.00433	0.986489		1.64928	0.0447792		1.58401	0.0648521		69660	transmembrane BAX inhibitor motif containing 1
Ccn5	0.703759	0.452797	0.450677	0.277819	1.03567	0.876001	0.868021	0.964801		0.632122	0.284809		0.958798	0.938757		1.64923	0.206198		2.50131	0.022496		22403	cellular communication network factor 5
Sec14l1	12.3457	13.0103	13.0299	11.9519	21.0539	20.7255	19.2743	20.1841		0.985248	0.95354		0.944449	0.81982		1.64767	0.0472089		1.57944	0.0691402		74136	SEC14-like lipid binding 1
Gli3	3.28306	3.65932	3.36589	3.44089	5.72261	5.71508	5.08774	5.16224		0.98047	0.94067		0.89617	0.667741		1.64739	0.051228		1.50575	0.109715		14634	GLI-Kruppel family member GLI3
Insl6	3.75665	2.93949	3.87829	3.70625	6.0619	4.9775	5.71845	5.31655		1.13235	0.683645		0.999666	1		1.6469	0.0759237		1.45394	0.184204		27356	insulin-like 6
Insig1	44.4653	47.3662	50.0881	46.755	72.9643	78.2532	73.1063	77.1532		1.05457	0.829251		0.993663	0.979689		1.64666	0.0432772		1.55155	0.0747513		231070	insulin induced gene 1
Vim	340.527	343.273	325.984	336.976	564.406	560.99	534.198	535.397		0.969523	0.900475		0.950417	0.837137		1.6458	0.0450692		1.61336	0.0542682		22352	vimentin
Pvr	20.0084	20.4917	20.0338	19.6452	33.0245	33.6207	33.7691	33.4631		0.979727	0.936685		1.00881	0.972964		1.64552	0.0522184		1.69437	0.0399643		52118	poliovirus receptor
Unc93b1	6.87642	6.75446	6.84998	7.21442	11.3278	11.0875	10.5023	10.2752		1.03179	0.905772		0.92695	0.765517		1.64426	0.0501532		1.47719	0.123542		54445	unc-93 homolog B1, TLR signaling regulator
Gm32219	1.14316	0.904654	0.953384	1.25557	1.40443	1.96545	1.86408	1.58743		1.07825	0.838316		1.02432	0.955034		1.64344	0.107518		1.56124	0.148386		102634692	predicted gene, 32219
Slc35f5	13.5292	12.2144	13.6402	13.5127	20.8106	21.4937	23.7462	22.9209		1.05473	0.844742		1.10312	0.715442		1.64319	0.0659626		1.71857	0.0450465		74150	solute carrier family 35, member F5
1700001O22Rik	1.09275	1.02423	0.846645	0.888899	1.70433	1.77695	1.47033	1.88646		0.820173	0.546333		0.964153	0.915221		1.6431	0.113369		1.93152	0.0358497		73598	RIKEN cDNA 1700001O22 gene
Nudt7	1.57522	1.25779	1.36337	1.34933	2.3373	2.31822	2.37817	2.4873		0.957564	0.887335		1.04507	0.880987		1.64281	0.0816967		1.79292	0.0402254		67528	nudix (nucleoside diphosphate linked moiety X)-type motif 7
Pqlc2	3.9886	3.95066	3.98696	4.06325	6.65548	6.37692	6.03096	6.08611		1.01397	0.962534		0.929783	0.778072		1.64123	0.0534119		1.50497	0.11122		212555	PQ loop repeat containing 2
Gm26651	1.49755	1.54044	1.59539	1.37942	2.57114	2.41638	2.15493	2.37302		0.979296	0.95974		0.907902	0.727846		1.64059	0.0700025		1.52098	0.124704		102635721	predicted gene, 26651
Preb	10.9744	10.6815	10.9455	11.1827	17.8107	17.7188	17.6346	18.5396		1.02181	0.933134		1.01814	0.943976		1.64059	0.0518865		1.6347	0.0535761		50907	prolactin regulatory element binding
Grn	139.256	135.765	135.823	134.897	224.345	226.729	240.28	245.319		0.984359	0.951936		1.07654	0.777306		1.64013	0.0589478		1.79372	0.0260139		14824	granulin
Stard4	9.55739	8.75098	10.2537	9.42112	14.1041	15.9182	16.6067	16.2093		1.07463	0.785793		1.09305	0.735528		1.63974	0.0613266		1.66784	0.0528983		170459	StAR-related lipid transfer (START) domain containing 4
Tpt1-ps5	0.937177	0.562779	0.933573	0.659209	1.18821	1.28674	1.27501	1.79872		1.06135	1		1.23861	0.638228		1.63965	0.293857		1.91364	0.109313		627798	tumor protein, translationally-controlled, pseudogene 5
Arrdc4	9.0395	9.76607	10.4598	10.2143	15.0028	15.8064	17.7549	18.1282		1.09935	0.72949		1.16467	0.575275		1.6382	0.0709295		1.73554	0.043721		66412	arrestin domain containing 4
Adamts2	73.5838	70.1412	75.5815	74.7166	116.957	118.482	116.313	120.96		1.04573	0.85507		1.00779	0.97476		1.63812	0.044683		1.57868	0.0630794		216725	a disintegrin-like and metallopeptidase (reprolysin type) with thrombospondin type 1 motif, 2
Rnf19a	17.2755	18.0432	17.5024	16.6032	28.1047	29.7526	27.5526	28.7819		0.965657	0.892087		0.973682	0.917278		1.6381	0.0542377		1.65171	0.050388		30945	ring finger protein 19A
Sulf2	67.6572	71.0033	72.4842	70.4522	112.247	114.874	102.268	109.02		1.03084	0.89894		0.930289	0.762153		1.63795	0.0396481		1.47819	0.102592		72043	sulfatase 2
Gm33091	1.0344	1.29409	0.644016	1.16935	1.70766	2.11668	2.36803	1.65444		0.779886	0.577788		1.05204	0.92221		1.6379	0.210955		2.20937	0.0425433		102635855	predicted gene, 33091
Gm43554	0.519982	1.30105	1.03597	1.30627	1.09878	1.92212	1.63252	1.38611		1.27605	0.825646		0.999772	1		1.63587	0.537221		1.28195	0.847549		NA	NA
Piga	1.55262	1.42506	1.56928	1.50688	2.49664	2.3757	2.47295	2.56807		1.03306	0.910996		1.0346	0.903165		1.63587	0.0668122		1.63831	0.0667743		18700	phosphatidylinositol glycan anchor biosynthesis, class A
Rev3l	4.8784	4.93711	4.8995	4.3172	7.90632	8.14533	8.21199	8.41738		0.939002	0.815684		1.03599	0.895658		1.63527	0.0680058		1.80418	0.0288725		19714	REV3 like, DNA directed polymerase zeta catalytic subunit
Cgnl1	42.4769	42.2535	40.287	40.7999	68.5368	69.9428	66.8153	68.648		0.956999	0.86175		0.978219	0.930471		1.63434	0.0523278		1.67058	0.0427549		68178	cingulin-like 1
Gnpda1	2.19862	2.16678	2.74888	2.46854	3.2474	3.8859	3.82702	3.45669		1.19507	0.4897		1.0211	0.937609		1.63364	0.0548185		1.39583	0.188448		26384	glucosamine-6-phosphate deaminase 1
Glud-ps	0.662443	0.663	0.366609	0.739621	0.855441	1.32154	1.07841	1.17724		0.836105	0.784932		1.0356	1		1.63345	0.231764		2.02305	0.119883		104277	glutamate dehydrogenase, pseudogene
Rpl14-ps1	8.14612	7.8565	7.00823	9.07865	13.6144	12.5142	11.5477	12.3973		1.00519	1		0.916461	0.745613		1.63202	0.0649524		1.48796	0.135911		100040970	ribosomal protein L14, pseudogene 1
Scd2	963.29	1028.58	1006.73	1016.26	1578.89	1665.32	1462.83	1523.43		1.01562	0.94785		0.920491	0.726637		1.62873	0.0404908		1.47616	0.101314		20250	stearoyl-Coenzyme A desaturase 2
Cuta	8.6114	8.541	9.41551	9.26388	13.9755	13.9564	12.4356	13.6353		1.08901	0.729538		0.933372	0.778775		1.62833	0.0469844		1.39562	0.173587		67675	cutA divalent cation tolerance homolog
Gm15760	0.447072	0.566768	0.60865	0.509142	0.771515	0.881392	0.561448	0.651493		1.10232	0.767472		0.734284	0.275222		1.62801	0.0832688		1.08444	0.814808		100042948	mitochondrial ribosomal protein S18B pseudogene
Aldh6a1	3.54494	3.83242	4.05601	4.06623	5.60046	6.41068	5.78355	6.20471		1.10094	0.707532		0.998087	0.99628		1.62793	0.0553066		1.47584	0.125015		104776	aldehyde dehydrogenase family 6, subfamily A1
Itpr3	1.32437	1.0518	1.44747	1.48705	1.95445	1.91405	2.51386	2.34404		1.23484	0.461869		1.25568	0.420077		1.62767	0.0872699		1.65515	0.0755584		16440	inositol 1,4,5-triphosphate receptor 3
Cdt1	2.1715	1.86506	1.67223	1.91896	3.57978	2.99284	3.4491	3.07081		0.889741	0.696078		0.992019	0.986058		1.62765	0.0927362		1.81475	0.0404206		67177	chromatin licensing and DNA replication factor 1
Gm19144	1.61281	2.13487	2.40992	1.77748	3.05075	3.04957	2.96735	3.49487		1.11725	0.711415		1.05917	0.849012		1.62666	0.0870274		1.5421	0.126403		100418332	synaptotagmin binding, cytoplasmic RNA interacting protein pseudogene
Slc52a3	1.83506	1.81912	2.08915	2.38839	3.02829	2.91638	3.76773	3.63384		1.22502	0.48574		1.2449	0.437969		1.62604	0.0879641		1.65245	0.0756598		69698	solute carrier protein family 52, member 3
Fkbp14	17.7629	17.6378	16.6496	15.3896	28.9393	28.5834	28.811	28.7208		0.905054	0.708423		1.00016	1		1.62485	0.0689293		1.79559	0.0286397		231997	FK506 binding protein 14
Gm6341	0.35298	0.706555	0.820454	0.945851	1.49177	0.248533	1.23134	1.00366		1.6489	0.418532		1.28002	0.692571		1.62472	0.506067		1.26174	0.796684		622673	ribosomal protein L27 pseudogene
Krt80	0.937968	0.900904	0.889151	0.813306	1.58243	1.40606	1.3695	1.52439		0.925912	0.793645		0.968335	0.912522		1.62451	0.079482		1.69894	0.0570777		74127	keratin 80
Vps26a	34.5441	33.3208	34.546	35.0006	53.4335	56.8059	54.9967	52.8433		1.02478	0.921402		0.978237	0.929038		1.62435	0.0492106		1.55058	0.0751134		30930	VPS26 retromer complex component A
Ube2g2	40.7197	38.8625	33.1718	33.4615	65.3219	63.9312	57.2492	55.5085		0.837299	0.498053		0.872384	0.601698		1.62411	0.0647659		1.69216	0.0454453		22213	ubiquitin-conjugating enzyme E2G 2
Fam110a	7.38412	6.557	6.17707	5.24022	11.9688	10.6683	10.7775	11.3079		0.819048	0.500725		0.97563	0.935251		1.62351	0.0992016		1.93388	0.0257425		73847	family with sequence similarity 110, member A
Trim16	8.24674	8.24309	8.65795	8.51018	13.4668	13.305	12.1868	12.4506		1.04113	0.871684		0.920278	0.735749		1.62343	0.0493873		1.43499	0.142399		94092	tripartite motif-containing 16
Erlin1	4.12328	3.59017	3.90351	3.97678	6.11759	6.40349	6.36556	7.17167		1.02162	0.941492		1.08113	0.775673		1.62308	0.0771975		1.71761	0.0478814		226144	ER lipid raft associated 1
Kctd9	8.18199	8.92312	8.14038	7.60739	13.1447	14.6032	13.937	12.9288		0.920662	0.758299		0.968219	0.904433		1.6221	0.0706027		1.70589	0.046196		105440	potassium channel tetramerisation domain containing 9
Tmed10-ps	1.90502	1.90663	1.09483	1.54614	3.71587	2.47629	2.2237	2.57816		0.694132	0.340709		0.776031	0.472714		1.62145	0.176737		1.81261	0.10341		100042773	transmembrane p24 trafficking protein 10, pseudogene
Hsd17b10	30.9225	31.5824	28.3171	33.4686	52.8251	48.5159	44.4869	43.4196		0.988488	0.964767		0.867447	0.567261		1.62123	0.0526694		1.42271	0.156995		15108	hydroxysteroid (17-beta) dehydrogenase 10
Uck2	9.39907	9.51327	9.36294	10.0228	15.6721	14.9837	15.1991	14.4762		1.02502	0.922508		0.968024	0.897032		1.62086	0.0537089		1.53073	0.0887301		80914	uridine-cytidine kinase 2
Gm5620	0.753357	0.646277	0.571779	0.576773	1.13709	1.13665	1.05121	0.803285		0.821732	0.624313		0.816782	0.560172		1.62042	0.147797		1.61055	0.181361		434428	tubulin, alpha 1B pseudogene
Otud1	4.76411	4.93902	4.98394	5.04462	7.52325	8.18763	7.29102	7.39219		1.03352	0.901528		0.934605	0.790062		1.61888	0.0566755		1.46393	0.131083		71198	OTU domain containing 1
1110012L19Rik	13.0842	13.3164	11.977	13.5919	21.7169	21.0083	18.5039	19.1359		0.9685	0.904372		0.881002	0.619354		1.61808	0.0597793		1.4719	0.131653		68618	RIKEN cDNA 1110012L19 gene
Gm15421	0.791138	0.296926	0.49256	0.695607	1.04485	0.731113	1.24192	1.26536		1.08928	1		1.40578	0.489525		1.61756	0.451411		2.08789	0.132285		100042049	ribosomal protein L22 like 1 pseudogene
AF357399	2.3212	1.93596	3.46841	0.77749	4.4962	2.45153	5.26326	4.12506		0.999127	1		1.34694	0.575539		1.6175	0.467943		2.1808	0.132438		100302567	snoRNA AF357399
Gfra4	1.13916	1.20718	2.00255	1.63847	1.65197	2.14674	1.94018	2.16732		1.5506	0.11238		1.08106	0.786693		1.6175	0.0826003		1.12773	0.670727		14588	glial cell line derived neurotrophic factor family receptor alpha 4
Gm2614	0.599979	0.72058	0.956276	1.08521	1.14104	1.01387	1.25579	0.89564		1.53355	0.423423		0.99946	1		1.61743	0.423423		1.05435	1		100040123	predicted gene 2614
Mcc	1.75493	1.78628	1.95637	1.82012	2.90218	2.82399	2.46844	2.45135		1.06643	0.791511		0.859199	0.527115		1.61686	0.0458476		1.30267	0.271339		328949	mutated in colorectal cancers
Cenpq	1.80137	2.00733	1.94244	1.9594	3.0805	3.07932	2.93466	2.495		1.02442	0.940021		0.881634	0.626431		1.61654	0.0585506		1.39121	0.198651		83815	centromere protein Q
Asf1b	1.88221	1.38697	1.11262	1.14312	3.01576	2.27187	2.46764	2.09517		0.690481	0.274319		0.863124	0.658833		1.6164	0.144106		2.02051	0.0348459		66929	anti-silencing function 1B histone chaperone
Eef1akmt3	0.871481	0.801013	1.11617	0.965071	1.40934	1.29609	1.24706	1.09992		1.24384	0.420807		0.867863	0.594326		1.61591	0.0634691		1.12747	0.673114		100504608	EEF1A lysine methyltransferase 3
Zbtb25	2.67199	2.39599	2.5694	2.66944	3.83484	4.35536	3.58832	3.52429		1.03368	0.904257		0.868499	0.572381		1.61559	0.0540108		1.35742	0.221961		109929	zinc finger and BTB domain containing 25
Bcl6	6.89286	6.36411	6.39183	5.97623	10.7601	10.6416	10.2652	10.1203		0.932959	0.791494		0.952521	0.852457		1.61428	0.0668151		1.64813	0.0560273		12053	B cell leukemia/lymphoma 6
Slc25a13	4.01076	4.47289	3.5641	3.48008	6.69942	6.99268	5.71641	6.57099		0.830389	0.509499		0.897416	0.698767		1.6137	0.0868272		1.74395	0.0473135		50799	solute carrier family 25 (mitochondrial carrier, adenine nucleotide translocator), member 13
Vasn	31.9869	29.181	30.7586	29.9606	50.2436	48.4578	44.7177	44.1554		0.992664	0.976465		0.900429	0.663107		1.61357	0.0477012		1.46364	0.114447		246154	vasorin
Pde10a	4.93406	4.90808	4.78012	4.37939	7.59101	8.27972	7.47564	7.89762		0.930652	0.782278		0.968655	0.902569		1.61247	0.0657274		1.67831	0.0463224		23984	phosphodiesterase 10A
Atp6v0d1	66.6983	63.0833	62.7611	64.2578	102.699	106.562	95.1763	101.142		0.978713	0.930444		0.93815	0.793887		1.61238	0.0513203		1.54555	0.0755378		11972	ATPase, H+ transporting, lysosomal V0 subunit D1
Snx2	41.5216	42.4521	39.5613	41.7232	67.1662	68.1988	69.3194	69.12		0.967976	0.898903		1.02271	0.930025		1.61196	0.0617307		1.70311	0.0374162		67804	sorting nexin 2
Gm13889	1.70227	1.39078	0.968985	0.977448	2.53264	2.45828	2.39953	2.74115		0.630325	0.229665		1.02988	0.950864		1.61182	0.194501		2.63341	0.00906241		620695	predicted gene 13889
Scarb1	10.8095	11.2741	12.1791	11.3937	17.2935	18.2963	17.3259	17.4284		1.06743	0.78639		0.976522	0.921554		1.61156	0.0475767		1.47431	0.106517		20778	scavenger receptor class B, member 1
C030037D09Rik	1.20925	0.956684	1.00957	1.11096	1.72785	1.76367	1.41014	1.51043		0.979027	0.950805		0.836582	0.49331		1.61117	0.0671636		1.37674	0.221685		193280	RIKEN cDNA C030037D09 gene
Acot9	39.5717	40.116	38.0208	38.3101	64.5577	63.7688	59.6701	63.541		0.957878	0.864014		0.960137	0.870951		1.61033	0.0573728		1.61412	0.056202		56360	acyl-CoA thioesterase 9
Itga3	25.9238	26.3863	22.1627	22.6115	42.5299	41.6996	35.0535	35.2454		0.855943	0.535737		0.834616	0.471143		1.61017	0.0585506		1.57005	0.0732279		16400	integrin alpha 3
Ctns	6.24622	6.03738	5.92388	5.80366	10.0197	9.75984	9.56647	9.32123		0.954746	0.862466		0.95492	0.861057		1.61006	0.0686384		1.61035	0.0687723		83429	cystinosis, nephropathic
Naa38	7.76993	8.21151	8.4437	8.89964	13.9502	11.7641	10.6334	11.819		1.08513	0.749758		0.873184	0.580741		1.60848	0.0534495		1.29431	0.292446		78304	N(alpha)-acetyltransferase 38, NatC auxiliary subunit
Lrrc73	0.600724	0.384119	0.731396	0.586873	0.652328	0.934056	0.785842	0.640537		1.33728	0.347843		0.899667	0.742184		1.60811	0.112888		1.0819	0.827805		224813	leucine rich repeat containing 73
N4bp3	0.567253	0.514505	0.600389	0.623445	1.01138	0.730156	0.742057	0.642651		1.13076	0.707567		0.795849	0.432131		1.60732	0.0997238		1.13126	0.691659		212706	NEDD4 binding protein 3
Abraxas1	1.70242	1.59133	1.98385	1.59771	2.63017	2.66308	2.42032	3.06537		1.08734	0.767933		1.03622	0.904865		1.6063	0.0767136		1.53079	0.11406		70681	BRCA1 A complex subunit
Fdps	2.64316	3.00193	2.59865	2.79457	4.31038	4.7578	4.40176	5.61216		0.955398	0.879306		1.10422	0.731158		1.60607	0.100816		1.85625	0.0324448		110196	farnesyl diphosphate synthetase
P4hb	463.604	463.216	450.894	455.902	737.449	748.947	743.929	780.478		0.978395	0.930147		1.02557	0.91924		1.60376	0.0589234		1.68109	0.0379761		18453	prolyl 4-hydroxylase, beta polypeptide
Arl16	4.28558	4.51865	4.84886	4.74944	6.89441	7.22703	6.84743	7.01426		1.09015	0.734996		0.981607	0.944124		1.60363	0.0593291		1.44396	0.141062		70317	ADP-ribosylation factor-like 16
Smpd1	24.9689	22.6693	24.7142	23.8815	38.2931	38.0641	33.0918	35.4005		1.0201	0.93428		0.897001	0.64757		1.6028	0.0480059		1.40939	0.149665		20597	sphingomyelin phosphodiesterase 1, acid lysosomal
Tnfrsf23	13.2918	13.8405	13.4839	14.5215	22.4903	20.9992	24.0907	24.2459		1.03217	0.90558		1.11145	0.688291		1.6028	0.0742848		1.72589	0.0391345		79201	tumor necrosis factor receptor superfamily, member 23
Sgpp1	7.53325	8.03651	7.98183	7.56983	12.3459	12.6034	12.5154	11.8571		0.99884	0.998068		0.976887	0.927207		1.60234	0.0630325		1.56712	0.0764296		81535	sphingosine-1-phosphate phosphatase 1
Aimp2	16.4021	15.421	16.2808	15.8354	26.0408	24.9501	25.6713	22.5083		1.00921	0.973874		0.944886	0.823093		1.60218	0.0621809		1.50007	0.108441		231872	aminoacyl tRNA synthetase complex-interacting multifunctional protein 2
Fam181b	0.555288	0.652408	0.697453	0.703545	0.943808	0.994441	1.01065	0.952492		1.15927	0.664199		1.01289	1		1.60185	0.124327		1.39962	0.25232		58238	family with sequence similarity 181, member B
Runx2os1	0.610585	0.672208	1.15565	0.552195	0.903162	1.16076	1.08629	0.455736		1.32848	0.53164		0.750612	0.508418		1.60161	0.235159		0.904944	0.920666		100038355	runt related transcription factor 2, opposite strand 1
Dnajc25	3.37507	3.80415	3.80755	3.53054	5.78201	5.71232	5.21459	5.16541		1.02213	0.933889		0.903079	0.681495		1.60083	0.0582223		1.41437	0.16218		72429	DnaJ heat shock protein family (Hsp40) member C25
Maml2	3.18822	3.543	3.10295	3.351	5.44385	5.32564	5.70666	5.12663		0.958815	0.877065		1.00593	0.984335		1.59976	0.0782004		1.67838	0.052234		270118	mastermind like transcriptional coactivator 2
Myo18b	4.38018	4.17123	3.81849	3.45212	6.80096	6.8795	6.0552	6.396		0.850245	0.545256		0.91015	0.724809		1.59971	0.0795716		1.71241	0.0451789		74376	myosin XVIIIb
Anpep	4.18677	4.65848	4.29882	3.84279	6.88244	7.26269	7.09862	6.90835		0.920487	0.763769		0.990238	0.973468		1.59898	0.0840225		1.72014	0.0458044		16790	alanyl (membrane) aminopeptidase
Cnn3	162.192	156.926	154.574	162.34	254.793	255.283	253.041	263.402		0.99309	0.97763		1.01248	0.959795		1.59838	0.0571842		1.6296	0.0477491		71994	calponin 3, acidic
Stk24	15.2311	14.8913	16.2974	16.3944	23.6519	24.4825	23.1722	22.9834		1.08529	0.72847		0.958892	0.85864		1.59791	0.0469121		1.41181	0.142942		223255	serine/threonine kinase 24
6530402F18Rik	0.833613	0.737709	0.821667	0.881748	1.29796	1.21405	1.17544	1.35668		1.08392	0.775179		1.00793	0.988558		1.59779	0.0753826		1.48578	0.131099		76220	RIKEN cDNA 6530402F18 gene
Cavin3	73.9632	70.1523	72.0557	76.369	113.561	116.682	104.048	109.58		1.0299	0.901187		0.927838	0.750838		1.5976	0.0477294		1.43928	0.123271		109042	caveolae associated 3
Arntl	3.14332	3.26177	3.0608	2.73227	4.99861	5.2343	5.18662	5.02404		0.904479	0.714769		0.997828	0.99554		1.59747	0.0856238		1.76234	0.0382631		11865	aryl hydrocarbon receptor nuclear translocator-like
Dhfr	1.02197	1.04094	0.873896	0.863353	1.76776	1.52829	1.62794	1.33079		0.842312	0.555413		0.897806	0.707564		1.5971	0.0982501		1.7023	0.0620679		13361	dihydrofolate reductase
Gm12966	0.71642	1.01578	1.30839	1.25982	1.38772	1.38718	1.18711	0.954875		1.47862	0.264955		0.773624	0.468202		1.59673	0.173442		0.835445	0.625723		622469	serine/arginine-rich splicing factor 5 pseudogene
Tom1	8.49512	9.83861	9.23352	8.22525	14.0665	15.2056	13.4064	13.4737		0.952298	0.852569		0.918301	0.741203		1.59646	0.0696549		1.53947	0.0950169		21968	target of myb1 trafficking protein
Fpgt	3.14075	2.91996	2.86028	2.57585	4.71729	4.95938	4.60002	4.79353		0.896987	0.6922		0.970743	0.914642		1.59643	0.0849242		1.72769	0.0445795		75540	fucose-1-phosphate guanylyltransferase
Gm15417	1.3618	1.01496	1.21225	1.65956	1.37759	2.4175	2.4258	2.10084		1.20747	0.581188		1.19248	0.583734		1.59488	0.156072		1.57511	0.150063		545539	predicted gene 15417
Rec114	0.492293	0.833812	0.641293	0.684946	1.08028	1.03987	1.22855	1.00946		1.00008	1		1.05568	0.908159		1.59449	0.189683		1.68314	0.138396		73673	REC114 meiotic recombination protein
C030015A19Rik	4.03776	3.47198	3.73898	3.12398	5.74823	6.22652	5.79287	5.01281		0.913955	0.744238		0.902445	0.703815		1.59418	0.0806451		1.5741	0.0906744		77418	RIKEN cDNA C030015A19 gene
Mfsd11	3.33506	3.15318	3.35627	2.8156	5.27828	5.05971	4.91349	4.62728		0.951264	0.849233		0.922905	0.755964		1.59318	0.0708509		1.54568	0.0910947		69900	major facilitator superfamily domain containing 11
Gm3756	0.89222	0.785814	0.888789	1.07586	1.69682	0.980008	1.34457	0.951352		1.16971	0.662328		0.858705	0.649043		1.59194	0.149121		1.16868	0.655066		100042266	tubulin, alpha 1B pseudogene
Pla2g12a	4.11085	4.32462	3.99038	4.06482	6.91048	6.51943	6.0477	6.4279		0.954936	0.861977		0.928951	0.774744		1.59184	0.0706811		1.54852	0.0898593		66350	phospholipase A2, group XIIA
Kcnd3	0.489283	0.474549	0.547699	0.511933	0.778096	0.756487	0.844615	0.898202		1.09928	0.743295		1.13555	0.644172		1.59137	0.091503		1.64388	0.0679988		56543	potassium voltage-gated channel, Shal-related family, member 3
Ccdc115	5.00127	5.80483	5.19042	5.5606	8.25769	8.93736	8.41813	8.19172		0.994898	0.989057		0.965981	0.896234		1.59097	0.0718248		1.54473	0.0916825		69668	coiled-coil domain containing 115
Mblac1	0.961251	1.36908	1.50999	1.56033	2.07029	1.63997	1.12205	0.946115		1.3163	0.385009		0.558748	0.0609262		1.58979	0.123376		0.67482	0.20251		330216	metallo-beta-lactamase domain containing 1
Plcd3	4.63202	4.45048	4.74199	4.3824	7.45391	6.98441	6.9357	6.39792		1.00462	0.990002		0.923521	0.75292		1.58945	0.0647363		1.46114	0.130612		72469	phospholipase C, delta 3
Rab11fip5	11.1341	11.1039	11.1464	11.6484	16.7696	18.5479	17.0898	16.7555		1.02503	0.919595		0.958317	0.86055		1.58811	0.0563257		1.48475	0.102589		52055	RAB11 family interacting protein 5 (class I)
Inpp5a	26.0839	23.6383	24.3633	23.5869	38.3221	40.6129	40.0906	40.4455		0.964365	0.885401		1.02028	0.936417		1.5875	0.0661881		1.67955	0.0394981		212111	inositol polyphosphate-5-phosphatase A
Tmem41b	7.18128	7.06368	7.11265	6.66997	11.0853	11.5246	11.0835	11.5122		0.967551	0.899618		0.999369	0.999237		1.58713	0.0730897		1.63933	0.0552964		233724	transmembrane protein 41B
Cmc2	2.31968	2.10842	2.4994	2.06931	3.42622	3.59989	3.64142	3.00344		1.03177	0.919922		0.945883	0.841195		1.5859	0.0774561		1.45388	0.155058		66531	COX assembly mitochondrial protein 2
Rps26-ps1	28.0026	28.0261	33.9031	32.5758	46.9966	41.8598	33.4758	37.3231		1.18643	0.4622		0.79682	0.32303		1.58562	0.0462023		1.06492	0.789146		100042812	ribosomal protein S26, pseudogene 1
Rap1gap2	4.30662	4.04676	3.92695	4.21222	6.34029	6.90105	6.06819	5.70766		0.974357	0.919113		0.889344	0.63628		1.58503	0.063728		1.44673	0.137062		380711	RAP1 GTPase activating protein 2
Rassf7	1.63888	1.50545	1.76677	1.44381	2.56177	2.41852	2.72542	2.6811		1.02111	0.960177		1.08549	0.776883		1.58282	0.102682		1.68263	0.0649125		66985	Ras association (RalGDS/AF-6) domain family (N-terminal) member 7
Cyp2d22	0.779374	0.755267	0.71476	0.633985	1.07179	1.35882	1.41118	1.35866		0.879152	0.704282		1.13939	0.680432		1.58263	0.148985		2.05111	0.0227611		56448	cytochrome P450, family 2, subfamily d, polypeptide 22
Tdrp	0.504698	0.546357	0.646403	0.745198	0.70736	0.957288	0.851555	0.735833		1.32313	0.300259		0.953795	0.874825		1.58234	0.0827103		1.14067	0.617125		72148	testis development related protein
Plet1	0.894145	0.944613	0.742256	0.823612	1.44331	1.46899	1.89748	1.61549		0.852041	0.670167		1.20592	0.578193		1.58182	0.179219		2.2388	0.0177097		76509	placenta expressed transcript 1
Nudt2	9.38552	8.99247	9.29243	9.20106	15.6605	13.4181	11.9783	12.2653		1.00628	0.989892		0.833806	0.457707		1.58178	0.0609824		1.31067	0.270885		66401	nudix (nucleoside diphosphate linked moiety X)-type motif 2
Zfp608	1.65303	1.56346	1.62404	1.56402	2.51475	2.57377	2.22336	2.58028		0.99117	0.977672		0.944007	0.824336		1.58174	0.0716649		1.50648	0.107687		269023	zinc finger protein 608
Rps12-ps3	4.39621	2.93327	2.43295	3.55859	6.45116	5.15894	4.60075	4.03652		0.817946	0.57384		0.744794	0.362438		1.58149	0.153087		1.43997	0.287073		100034727	ribosomal protein S12, pseudogene 3
Eef2kmt	4.35189	4.13867	4.24521	4.19156	6.50589	6.92296	5.15909	6.04588		0.99367	0.986125		0.834419	0.458822		1.5813	0.062052		1.32787	0.247032		70511	eukaryotic elongation factor 2 lysine methyltransferase
Chd9	3.15453	3.38718	3.2964	3.20343	5.08769	5.25562	5.1028	4.9808		0.993601	0.980094		0.974893	0.917723		1.58109	0.0619324		1.55132	0.0734944		109151	chromodomain helicase DNA binding protein 9
Ssr4	20.1493	20.6196	20.4453	20.4198	30.9596	33.4551	29.7667	32.0938		1.00236	0.993544		0.960347	0.86877		1.57994	0.0615777		1.51372	0.090023		20832	signal sequence receptor, delta
C430002N11Rik	0.297801	0.573176	0.479214	0.575475	0.726099	0.653237	0.863049	1.19687		1.20946	0.662236		1.49082	0.28087		1.57982	0.237927		1.94748	0.0770352		319707	RIKEN cDNA C430002N11 gene
Tfrc	32.8618	33.6328	30.0561	30.0358	49.1601	55.8464	54.6586	56.8155		0.903715	0.70083		1.06159	0.820435		1.57916	0.0837529		1.85503	0.0197699		22042	transferrin receptor
Nxn	113.692	108.946	107.96	109.653	176.657	174.634	169.09	173.952		0.977431	0.924851		0.976519	0.921675		1.57784	0.0597948		1.57637	0.0603214		18230	nucleoredoxin
Rps25-ps1	1.66312	1.40844	1.14696	1.02843	3.10884	1.7565	2.14215	1.77334		0.711334	0.479677		0.806477	0.615978		1.57775	0.245204		1.7885	0.155094		100042866	ribosomal protein S25, pseudogene 1
Wdr54	0.67062	0.74494	0.785499	0.592418	1.08228	1.15192	1.09515	0.982232		0.973535	0.93698		0.929922	0.792339		1.57755	0.0874381		1.50687	0.126586		75659	WD repeat domain 54
Dut	4.53485	3.9161	4.29754	4.09311	6.86896	6.46366	6.82476	7.23169		0.992874	0.985814		1.05426	0.847107		1.57729	0.090741		1.67481	0.0554719		110074	deoxyuridine triphosphatase
Gnptg	5.52605	4.97117	5.18351	5.72573	8.26942	8.28894	8.73099	9.14795		1.03922	0.891212		1.07972	0.773951		1.5771	0.0861613		1.63856	0.0617326		214505	N-acetylglucosamine-1-phosphotransferase, gamma subunit
Scd1	162.839	181.882	187.441	190.111	258.777	284.851	268.228	277.474		1.09524	0.695606		1.00382	0.986988		1.577	0.0509653		1.44537	0.113963		20249	stearoyl-Coenzyme A desaturase 1
Sptb	0.712615	0.741106	0.824883	0.85609	1.19037	1.10161	1.06241	1.11217		1.15621	0.548893		0.948792	0.828592		1.57622	0.0561074		1.29346	0.2824		20741	spectrin beta, erythrocytic
Kdelr3	114.95	112.268	105.153	105.658	172.761	185.327	170.978	175.264		0.927798	0.761948		0.966919	0.891836		1.57595	0.0664379		1.6424	0.0454641		105785	KDEL (Lys-Asp-Glu-Leu) endoplasmic reticulum protein retention receptor 3
Abcc5	9.24065	8.63216	8.31663	7.88427	13.8867	14.2734	14.3377	14.2848		0.906462	0.704801		1.01642	0.95021		1.57555	0.0797298		1.76666	0.0286439		27416	ATP-binding cassette, sub-family C (CFTR/MRP), member 5
Bex3	46.5194	44.7181	40.3995	45.297	73.2003	70.5476	73.3378	72.2839		0.939272	0.811931		1.01304	0.961408		1.57545	0.0825043		1.69918	0.043166		12070	brain expressed X-linked 3
Copz2	13.7541	13.8095	13.6139	15.2954	21.7053	21.7201	20.0554	21.835		1.04881	0.848345		0.964647	0.884583		1.57535	0.0646162		1.44894	0.131197		56358	coatomer protein complex, subunit zeta 2
Snrk	6.5426	6.5146	6.62579	6.51551	10.4219	10.144	9.49124	9.6971		1.00644	0.98109		0.933021	0.776926		1.57497	0.063388		1.46008	0.121644		20623	SNF related kinase
Ube2e2	3.3437	3.70208	3.3933	3.26544	5.18881	5.90413	5.78474	5.93847		0.945092	0.840082		1.0568	0.840745		1.57419	0.096208		1.76025	0.0387597		218793	ubiquitin-conjugating enzyme E2E 2
Ripor1	16.7865	17.4486	18.1409	16.5605	26.8525	27.0411	24.4048	24.6645		1.01362	0.955445		0.910489	0.691372		1.57417	0.0553937		1.41401	0.143033		75687	RHO family interacting cell polarization regulator 1
Sra1	17.4845	17.6904	16.9946	16.8018	28.136	27.1615	28.9349	27.1731		0.960816	0.878499		1.01466	0.956032		1.57198	0.079885		1.66007	0.0499385		24068	steroid receptor RNA activator 1
Pnpo	1.42182	1.72085	1.334	1.46195	2.44549	2.49693	1.93782	2.52087		0.889797	0.687511		0.902096	0.71029		1.57192	0.101208		1.59363	0.0926448		103711	pyridoxine 5'-phosphate oxidase
Galm	7.63655	8.71807	8.05467	8.59604	13.4336	12.2733	13.3674	13.8071		1.01809	0.949387		1.05708	0.83303		1.57167	0.0841082		1.63185	0.0615676		319625	galactose mutarotase
Gm5844	0.551784	0.530158	0.593635	0.798426	1.04938	0.652696	0.716046	0.823694		1.28487	0.438201		0.904751	0.76445		1.57015	0.148303		1.10566	0.750033		545508	heat shock protein 90, alpha (cytosolic), class A member 1 pseudogene
Shmt2	38.0303	35.4625	32.9258	34.4638	59.0308	56.3468	54.7429	51.4306		0.916959	0.724405		0.920231	0.734783		1.56989	0.0668891		1.57549	0.0648561		108037	serine hydroxymethyltransferase 2 (mitochondrial)
Tmed3	24.7991	24.667	23.3502	25.79	39.8049	37.8522	38.8761	40.5515		0.993409	0.979911		1.0228	0.928434		1.56985	0.0710233		1.61629	0.0547134		66111	transmembrane p24 trafficking protein 3
Rbms1	48.1463	47.9303	49.4134	48.1581	76.1683	74.6552	71.3213	70.9996		1.01556	0.947395		0.943626	0.803154		1.56981	0.0535152		1.45862	0.105643		56878	RNA binding motif, single stranded interacting protein 1
Nudt5	3.90059	3.46347	3.41011	3.67221	5.59472	5.96278	5.58845	5.62234		0.961746	0.882101		0.970006	0.906975		1.5693	0.0791417		1.58278	0.0737931		53893	nudix (nucleoside diphosphate linked moiety X)-type motif 5
Gm37486	0.597016	0.597518	0.594721	1.4398	1.00925	0.882752	0.874711	0.7639		1.68412	0.336185		0.868652	0.876308		1.56925	0.501669		0.809568	0.655082		105244017	predicted gene, 37486
Gm7466	0.435661	0.65404	0.542482	0.875552	0.920598	0.805213	1.82372	1.50974		1.29324	0.740957		1.91696	0.171913		1.56921	0.531269		2.32686	0.0845874		665053	phosphoglycerate kinase 1 pseudogene
Ninj1	14.4459	14.1498	13.071	14.7636	22.5851	22.2837	22.4353	25.0262		0.973385	0.922426		1.05776	0.833814		1.56892	0.0910331		1.70492	0.0455519		18081	ninjurin 1
Ripk3	24.8121	23.7983	21.417	22.8549	37.9632	38.2383	38.7069	37.4351		0.910756	0.719639		0.999221	0.998496		1.56753	0.0838097		1.71979	0.037388		56532	receptor-interacting serine-threonine kinase 3
Naglu	11.5893	10.9071	12.3784	12.5962	17.6077	17.6586	18.3355	19.4963		1.11014	0.678364		1.07273	0.779685		1.56753	0.0732828		1.51471	0.0975429		27419	alpha-N-acetylglucosaminidase (Sanfilippo disease IIIB)
Tbc1d10a	11.4305	11.8828	11.3513	12.0194	18.4519	18.0897	16.0361	16.4897		1.00246	0.994378		0.890116	0.629306		1.5673	0.0628488		1.39166	0.171017		103724	TBC1 domain family, member 10a
Isyna1	11.7323	9.57648	11.4103	10.5126	17.5974	15.7875	19.1547	18.987		1.02882	0.919403		1.14246	0.624038		1.56658	0.0996142		1.73963	0.0424077		71780	myo-inositol 1-phosphate synthase A1
Ppm1h	1.16332	1.09804	1.17769	1.3543	1.73875	1.80301	1.39066	1.49254		1.11959	0.632894		0.814109	0.374151		1.5659	0.0537258		1.13864	0.580479		319468	protein phosphatase 1H (PP2C domain containing)
Col4a1	477.687	472.111	502.17	481.361	735.655	750.563	694.989	714.818		1.03552	0.878703		0.948587	0.817443		1.56477	0.0511387		1.43341	0.116264		12826	collagen, type IV, alpha 1
Ifngr1	15.9156	15.045	13.9593	13.5521	24.2993	24.1285	24.1398	23.6898		0.888612	0.655218		0.987648	0.96334		1.5641	0.0900753		1.73841	0.036573		15979	interferon gamma receptor 1
Gphn	4.66943	4.33771	4.42019	4.49768	6.88238	7.20669	6.45259	6.86318		0.990091	0.972358		0.945117	0.822741		1.564	0.0735396		1.49296	0.108311		268566	gephyrin
St6galnac2	0.941248	1.07174	1.38606	1.43243	1.56378	1.58479	1.59891	1.76726		1.39981	0.17061		1.06903	0.789306		1.56364	0.0678543		1.19416	0.466858		20446	ST6 (alpha-N-acetyl-neuraminyl-2,3-beta-galactosyl-1,3)-N-acetylgalactosaminide alpha-2,6-sialyltransferase 2
Capg	32.9655	33.1846	30.4197	32.2801	52.0225	51.3764	50.4882	50.605		0.947844	0.828915		0.977701	0.927624		1.56305	0.0709811		1.61229	0.0536539		12332	capping protein (actin filament), gelsolin-like
Cyb5r3	77.7244	75.9542	79.5663	79.515	121.432	118.771	119.95	123.222		1.03516	0.884179		1.01236	0.95877		1.56302	0.0601803		1.52859	0.0740206		109754	cytochrome b5 reductase 3
Kctd11	13.4192	13.7382	13.092	14.303	20.4145	22.0301	18.403	20.2254		1.00874	0.97299		0.910091	0.695793		1.56283	0.0642773		1.40999	0.154156		216858	potassium channel tetramerisation domain containing 11
3110040N11Rik	5.10689	5.6223	6.53517	5.96065	8.59162	8.17342	8.51008	9.29898		1.16453	0.551129		1.0622	0.814854		1.56204	0.0767771		1.42478	0.154696		67290	RIKEN cDNA 3110040N11 gene
Hexa	38.11	36.9539	39.6529	40.4618	56.3407	60.8225	57.2259	60.3207		1.06728	0.78495		1.00327	0.989742		1.5608	0.0617725		1.46719	0.107355		15211	hexosaminidase A
Gdap2	7.29309	8.00592	7.30524	7.94681	11.8621	12.0173	12.4145	12.8424		0.996928	0.992531		1.05768	0.828635		1.56075	0.0854084		1.65586	0.0514951		14547	ganglioside-induced differentiation-associated-protein 2
Gcsh	15.8642	18.5443	17.1761	16.3413	28.8633	24.8413	25.4484	25.0142		0.974113	0.919704		0.939643	0.80538		1.56067	0.0772581		1.50544	0.104468		68133	glycine cleavage system protein H (aminomethyl carrier)
Aif1l	36.6765	35.603	31.1711	33.8778	57.6065	55.1776	52.8801	53.7117		0.899965	0.670091		0.945097	0.819324		1.56036	0.0726297		1.63861	0.0465481		108897	allograft inflammatory factor 1-like
Dpp7	8.12976	8.16561	8.63263	7.74694	12.9226	12.5044	14.4682	14.3549		1.00517	0.987343		1.13354	0.641442		1.56025	0.0993838		1.75951	0.0365776		83768	dipeptidylpeptidase 7
Gm14269	0.474101	0.4745	0.314852	1.27041	1.00183	0.500721	1.15771	1.17955		1.6414	0.520662		1.5405	0.497655		1.55992	0.656451		1.46503	0.621605		228916	predicted gene 14269
Gm26448	0.476437	0.953675	0.94921	0.47875	1.00676	1.25797	1.24651	1.52404		0.999792	1		1.21649	0.848636		1.55985	0.648497		1.89819	0.395974		NA	NA
Ammecr1	13.7951	14.5633	11.908	11.583	21.7172	22.5073	20.1614	20.0202		0.828375	0.467877		0.908589	0.711175		1.55944	0.086917		1.71044	0.0390975		56068	Alport syndrome, mental retardation, midface hypoplasia and elliptocytosis chromosomal region gene 1
Cradd	1.16857	1.30176	0.981871	1.09255	1.88956	1.96395	1.85035	1.91778		0.83988	0.547483		0.977847	0.943276		1.55933	0.113636		1.81547	0.0346665		12905	CASP2 and RIPK1 domain containing adaptor with death domain
Lrp1	79.9276	80.9973	84.074	78.9086	123.732	127.201	120.466	125.307		1.01279	0.956697		0.979438	0.929188		1.55931	0.0582996		1.50797	0.0798168		16971	low density lipoprotein receptor-related protein 1
Gm15726	1.5201	1.04595	0.851771	1.33655	2.00759	2.00682	2.18739	2.02606		0.853655	0.755498		1.04943	0.943149		1.55905	0.239723		1.91653	0.0832038		NA	NA
Magi3	1.08409	1.30086	1.21562	1.31749	1.77507	1.94223	1.76416	1.79745		1.06207	0.814918		0.95813	0.865931		1.55831	0.0732714		1.4058	0.168496		99470	membrane associated guanylate kinase, WW and PDZ domain containing 3
Gm16754	0.574151	0.630243	1.01474	0.781659	0.880579	0.997606	1.27926	1.16516		1.48986	0.199786		1.3008	0.379538		1.55726	0.146944		1.35971	0.301709		100503569	predicted gene, 16754
Nudc-ps1	2.19412	1.66893	2.97252	3.96859	2.9673	3.05885	3.12283	4.39832		1.79195	0.075794		1.2466	0.502995		1.55666	0.190372		1.08302	0.836771		100041237	nuclear distribution gene C homolog (Aspergillus), pseudogene 1
Gpaa1	13.1603	12.498	12.5866	12.7955	20.198	19.7396	18.5981	18.4767		0.989236	0.966582		0.928326	0.760201		1.55643	0.069464		1.46059	0.119905		14731	GPI anchor attachment protein 1
Tbc1d1	8.4374	8.20266	8.27485	8.66867	13.0752	12.8218	12.7119	11.6357		1.01823	0.940576		0.940177	0.795289		1.55625	0.0631149		1.43695	0.127331		57915	TBC1 domain family, member 1
Cfap36	9.16411	10.0008	8.07555	9.26174	14.6353	15.188	13.814	14.7512		0.90465	0.703892		0.957813	0.870166		1.55601	0.0910823		1.64745	0.0568289		216618	cilia and flagella associated protein 36
Wbp1l	34.2832	33.7155	37.0117	36.5619	51.6427	54.1519	53.8854	55.7341		1.08198	0.737441		1.03615	0.879906		1.55581	0.0604893		1.48991	0.0901072		226178	WW domain binding protein 1 like
Scly	2.90214	2.69179	2.83803	2.79872	4.31299	4.38992	3.7158	3.30984		1.00765	0.980942		0.807362	0.369109		1.55551	0.0640191		1.24631	0.357853		50880	selenocysteine lyase
Uqcc3	7.42162	7.0152	6.33693	6.21471	10.5796	11.8819	10.9723	10.991		0.869555	0.623483		0.977833	0.942159		1.55526	0.107179		1.74892	0.0425764		107197	ubiquinol-cytochrome c reductase complex assembly factor 3
Tango2	1.35721	1.46237	1.54079	1.70168	2.13157	2.25343	2.22011	2.14467		1.14988	0.567636		0.995396	0.990108		1.55489	0.0675515		1.34599	0.218265		27883	transport and golgi organization 2
Des	917.224	906.624	889.431	966.762	1373.79	1461.06	1280.24	1347.05		1.01774	0.93849		0.926781	0.738479		1.55432	0.0537211		1.41541	0.128038		13346	desmin
Ly96	5.77837	6.7787	6.46388	6.28236	10.1586	9.3543	8.72385	8.63596		1.01506	0.963407		0.889734	0.635497		1.55341	0.0718496		1.36161	0.212804		17087	lymphocyte antigen 96
Mif	442.495	420.909	414.153	455.406	683.208	657.648	677.268	683.127		1.00713	0.976546		1.01457	0.9519		1.55298	0.0666368		1.56445	0.0622412		17319	macrophage migration inhibitory factor (glycosylation-inhibiting factor)
Gm22935	9.76466	7.91137	7.87433	11.681	12.7733	14.7327	9.73236	12.395		1.10515	0.813986		0.804901	0.511234		1.55236	0.184821		1.1306	0.768409		NA	NA
Gm45094	0.705389	0.941309	1.01498	0.787571	1.49056	1.0761	1.23035	1.83856		1.09391	0.909053		1.19314	0.678153		1.55196	0.262115		1.69286	0.167604		NA	NA
Eif2b2	21.2161	19.8988	18.119	19.5404	33.6917	30.1022	28.0292	28.6402		0.915963	0.726899		0.88833	0.635259		1.55151	0.0790483		1.5047	0.10252		217715	eukaryotic translation initiation factor 2B, subunit 2 beta
Car13	5.59518	5.97882	6.30704	6.1719	8.71184	9.24166	9.88391	9.77885		1.07816	0.77462		1.09518	0.724127		1.55094	0.0883158		1.57543	0.0771703		71934	carbonic anhydrase 13
E2f4	22.2858	21.2387	21.9841	22.6715	34.4441	33.0561	36.0367	35.3919		1.02598	0.919412		1.05819	0.820896		1.55079	0.0792016		1.59948	0.0603013		104394	E2F transcription factor 4
Rps2-ps10	3.40763	3.00926	2.99517	3.37382	5.77115	4.18115	4.51017	4.48841		0.992489	1		0.904306	0.715772		1.54983	0.100466		1.41212	0.2046		667279	ribosomal protein S2, pseudogene 10
Chst12	51.6545	50.0997	51.1908	48.9634	75.7961	81.8646	66.6349	72.1711		0.984277	0.94593		0.880411	0.581037		1.5494	0.0585796		1.3859	0.158097		59031	carbohydrate sulfotransferase 12
Gm27042	1.1451	1.01382	0.92133	0.840865	1.81478	1.535	1.42883	1.17403		0.817238	0.577517		0.778066	0.43506		1.5487	0.173827		1.47438	0.262951		102636239	predicted gene, 27042
Gm24608	1.06673	0.355875	0.354209	0.714605	1.12706	1.12662	0.744239	0		0.764903	1		0.359726	0.328301		1.54868	0.776877		0.726566	1		NA	NA
Gm32369	0.56039	0.560861	0.459723	0.927476	0.870709	0.870373	0.93144	0.702976		1.23464	0.578896		0.939562	0.895679		1.54866	0.20953		1.17856	0.673686		102634894	predicted gene, 32369
Snord43	0.895524	0.896278	0.892081	0.899873	1.89234	0.945805	1.87438	0		1.00006	1		0.679049	0.776997		1.54866	0.776997		1.05101	1		100302600	small nucleolar RNA, C/D box 43
Gm38268	0.501122	0.501544	0.748794	0.251778	1.05893	0.529259	0.786657	1.06867		0.999786	1		1.16028	1		1.54866	0.774134		1.79753	0.585912		NA	NA
Gm16418	0.565594	0.56607	0.56342	2.27336	0.896371	0.896026	1.47977	1.5077		2.41386	0.242023		1.63998	0.522357		1.54864	0.777755		1.05358	1		100040287	ubiquinol-cytochrome c reductase subunit pseudogene
Gm25788	1.10744	0.369458	1.10318	0.74188	0	2.33924	0.386323	0		1.23511	1		0.199853	0.182696		1.54862	0.79732		0.249567	0.27835		NA	NA
Gm24379	0.562306	1.68834	1.12029	1.69511	2.37643	1.18776	2.35387	2.39829		1.23551	1		1.31996	0.813157		1.54861	0.773787		1.65541	0.620736		NA	NA
Cd59a	79.8139	80.763	73.2561	81.3552	124.756	123.919	117.033	118.786		0.962849	0.873817		0.948304	0.823238		1.54861	0.066302		1.52522	0.0762809		12509	CD59a antigen
Gm22933	0.653491	1.96212	1.95293	0.656664	2.07134	2.07055	0.683895	1.3936		0.999753	1		0.52015	0.541736		1.5486	0.774588		0.804891	1		NA	NA
B9d1os	0.502238	0.861703	0.714724	0.793063	1.06128	1.06087	1.95225	1.07105		1.10403	0.908165		1.42229	0.395118		1.54858	0.302656		1.9952	0.087857		73216	B9 protein domain 1, opposite strand
D6Wsu163e	2.07433	1.88345	1.78942	1.90533	3.12554	3.00388	2.76764	3.06309		0.933563	0.794024		0.951266	0.847053		1.54844	0.0896282		1.57781	0.0764477		28040	DNA segment, Chr 6, Wayne State University 163, expressed
Col1a2	140.981	137.438	149.685	144.027	209.488	221.253	210.607	220.262		1.05493	0.816295		1.0003	0.998997		1.54709	0.0588861		1.46698	0.0968466		12843	collagen, type I, alpha 2
Capn2	74.0199	74.7762	70.0455	72.143	114.185	115.96	110.852	109.335		0.955593	0.847818		0.956734	0.851674		1.5467	0.0661023		1.54855	0.0653804		12334	calpain 2
Nlrc5	0.882555	0.809214	1.08903	0.646535	1.19115	1.42522	1.42416	1.5421		1.02595	0.936025		1.13363	0.66687		1.54606	0.133753		1.70833	0.0637452		434341	NLR family, CARD domain containing 5
Nudt12	0.648294	0.769809	0.678639	0.496862	1.01002	1.18371	1.00044	1.0779		0.829377	0.55028		0.94742	0.865094		1.54587	0.138766		1.76587	0.057161		67993	nudix (nucleoside diphosphate linked moiety X)-type motif 12
Kcnk5	1.09389	0.710913	0.509461	0.528186	1.50097	1.29034	1.08531	1.0755		0.575756	0.126643		0.774427	0.464347		1.54548	0.215385		2.07866	0.0414988		16529	potassium channel, subfamily K, member 5
Sgsm1	3.18675	3.03385	2.94222	3.15016	4.73567	4.87066	4.10099	4.68255		0.979387	0.93558		0.91435	0.715291		1.54413	0.0764131		1.44159	0.135902		52850	small G protein signaling modulator 1
Rpl17-ps3	1.0437	1.56687	1.81946	1.83535	2.20546	1.83718	1.72942	3.33863		1.39674	0.390431		1.25097	0.545661		1.54396	0.250287		1.38295	0.359649		100040745	ribosomal protein L17, pseudogene 3
Scrn1	1.03308	1.107	1.12419	1.12273	1.39998	1.90347	1.55709	1.44279		1.04989	0.850771		0.908166	0.697599		1.54325	0.0779588		1.33493	0.237987		69938	secernin 1
Rock2	59.4762	61.0446	60.5023	58.6006	91.0684	94.9033	92.7751	94.7076		0.988235	0.960304		1.00813	0.972845		1.54306	0.0684872		1.57412	0.0568065		19878	Rho-associated coiled-coil containing protein kinase 2
Gas1	52.1636	51.6354	62.3264	62.0502	77.1833	82.8629	88.0218	92.173		1.19824	0.443375		1.12589	0.614899		1.54186	0.067132		1.44877	0.116521		14451	growth arrest specific 1
Gm3571	0.8668	1.00451	0.908913	1.14606	1.68704	1.20456	1.43231	1.55663		1.09733	0.827287		1.03339	0.956034		1.54184	0.178374		1.45202	0.245461		100041907	farnesyl diphosphate synthetase pseudogene
Cplx2	6.24105	6.73736	6.0802	6.6362	9.66291	10.3432	8.1232	7.98352		0.979811	0.933757		0.805116	0.35878		1.54139	0.0676136		1.26657	0.318435		12890	complexin 2
Uqcc2	17.6216	18.5038	18.3596	21.9453	26.9201	28.7403	28.7203	30.9872		1.11563	0.668062		1.07268	0.781213		1.54053	0.0856733		1.48123	0.116897		67267	ubiquinol-cytochrome c reductase complex assembly factor 2
H2-Q6	1.25245	1.0678	1.01659	1.23522	1.22526	2.35159	2.13598	2.34941		0.970501	0.95241		1.25351	0.503326		1.5402	0.203107		1.98935	0.0410645		110557	histocompatibility 2, Q region locus 6
Sephs2	9.06302	8.24806	9.73627	9.53113	12.9082	13.7478	13.7621	13.5955		1.11297	0.662274		1.02631	0.916951		1.53965	0.0758822		1.41976	0.148765		20768	selenophosphate synthetase 2
Dcn	10.3708	12.4106	12.3608	12.6352	18.6414	16.4296	25.1481	27.1771		1.0972	0.759718		1.49195	0.186361		1.53941	0.154917		2.09325	0.0154757		13179	decorin
Atp1a1	94.6523	91.4898	89.8276	89.9951	146.043	140.463	145.299	143.266		0.966051	0.885515		1.00719	0.976259		1.53917	0.0727949		1.60471	0.0492875		11928	ATPase, Na+/K+ transporting, alpha 1 polypeptide
Sc5d	14.5492	15.3472	14.2953	14.0906	22.5121	23.49	22.0176	20.3138		0.949478	0.829574		0.920213	0.72849		1.53867	0.0725944		1.49124	0.0958982		235293	sterol-C5-desaturase
Dad1	23.3888	23.5568	21.466	24.4827	34.8232	37.3791	32.7739	34.8408		0.978762	0.928502		0.936462	0.781441		1.53796	0.069383		1.47149	0.103039		13135	defender against cell death 1
Aspg	9.28436	8.09628	10.0969	10.0609	14.0321	12.6922	27.1367	26.4919		1.15975	0.692449		2.0066	0.0636753		1.53748	0.250607		2.66015	0.00983962		104816	asparaginase
Gfm2	2.11356	2.10627	1.95665	1.80092	3.20857	3.27903	2.96971	3.04023		0.890492	0.654221		0.926386	0.766314		1.53726	0.0937438		1.59922	0.0680515		320806	G elongation factor, mitochondrial 2
Ptrh1	18.8321	15.3086	15.3218	14.4709	26.4694	26.0092	26.9762	26.7584		0.872689	0.622358		1.02393	0.933178		1.53696	0.116679		1.80331	0.0320476		329384	peptidyl-tRNA hydrolase 1 homolog
Tubb6	115.627	110.978	102.947	106.737	177.264	170.951	170.577	172.463		0.925329	0.749894		0.985139	0.95107		1.53664	0.0783113		1.63597	0.0439242		67951	tubulin, beta 6 class V
Ngf	2.13975	2.70165	1.7708	2.2163	4.13893	3.30291	4.0652	3.33459		0.823778	0.537814		0.994458	1		1.5362	0.154222		1.85447	0.04237		18049	nerve growth factor
Pnp	5.45687	4.9141	5.59328	5.16584	7.98692	7.94534	7.86024	8.13816		1.03742	0.884726		1.00415	0.98912		1.53607	0.0820184		1.4868	0.107925		18950	purine-nucleoside phosphorylase
Tmem192	6.68726	7.30133	6.9093	5.94224	10.715	10.7692	11.5098	11.5502		0.918774	0.763342		1.07332	0.797622		1.53556	0.117321		1.79386	0.0331115		73067	transmembrane protein 192
Rnf181	30.4015	31.6116	29.8467	31.7045	47.5024	47.6626	46.1491	47.5428		0.992549	0.975819		0.98452	0.948223		1.53456	0.0725433		1.52214	0.0781093		66510	ring finger protein 181
Gm6685	0.844687	0.845397	1.19204	0.91952	1.18994	1.41251	0.368328	1.20089		1.24715	0.626418		0.604081	0.214924		1.53413	0.271797		0.743036	0.542054		626571	cytochrome b5 domain containing 1 pseudogene
Gm11585	2.97459	3.57251	4.06375	2.13502	6.10604	3.94944	3.73558	4.71228		0.947333	0.898697		0.84028	0.584615		1.53409	0.174736		1.36071	0.33431		666411	Ppih pseudogene
Rpl22-ps1	1.00224	0.62693	0.623995	0.881222	1.45602	1.05852	0.917766	1.46942		0.924802	1		0.948743	1		1.53279	0.47239		1.57237	0.453136		627737	ribosomal protein L22, pseudogene 1
5031439G07Rik	22.1147	22.3097	22.6015	22.5914	33.9681	34.1146	34.1411	35.8162		1.0173	0.942483		1.02753	0.908642		1.53254	0.071661		1.54795	0.0652916		223739	RIKEN cDNA 5031439G07 gene
Pknox2	13.6629	13.9788	12.6735	13.0757	21.5051	20.8495	20.0132	20.0715		0.931537	0.766553		0.946409	0.817403		1.53225	0.0742677		1.55671	0.0642573		208076	Pbx/knotted 1 homeobox 2
Kdm3b	6.52554	6.65808	6.29539	6.35382	9.81989	10.3778	10.075	9.6249		0.959467	0.863988		0.975357	0.917673		1.53199	0.0764622		1.55736	0.065906		277250	KDM3B lysine (K)-specific demethylase 3B
Peak1	24.4121	26.6153	25.6366	24.7116	39.0759	39.098	37.611	37.3981		0.986689	0.954264		0.959516	0.858929		1.53199	0.067307		1.4898	0.0871626		244895	pseudopodium-enriched atypical kinase 1
Capzb	168.265	169.873	163.777	173.221	263.659	254.098	237.824	236.95		0.996629	0.988243		0.916983	0.701707		1.53119	0.0605817		1.40883	0.130643		12345	capping protein (actin filament) muscle Z-line, beta
Tnfrsf14	1.2779	1.48091	2.00997	1.58823	1.95419	2.27309	1.72448	1.47016		1.30353	0.332574		0.756409	0.299214		1.53064	0.115998		0.888195	0.667484		230979	tumor necrosis factor receptor superfamily, member 14 (herpesvirus entry mediator)
Map3k8	1.92188	1.39695	2.1284	2.16857	2.74524	2.33595	2.5394	2.90787		1.29447	0.30654		1.07196	0.786313		1.53057	0.0913402		1.26748	0.342751		26410	mitogen-activated protein kinase kinase kinase 8
Zfp354a	1.17592	1.51317	1.13793	1.06909	1.91688	2.20002	1.89869	2.38829		0.820936	0.517613		1.04121	0.900078		1.53041	0.152792		1.94103	0.0270761		21408	zinc finger protein 354A
Gmppb	6.18153	6.49954	6.39992	6.45582	9.88841	9.51783	8.92232	8.92405		1.01377	0.959043		0.91964	0.726693		1.53014	0.0747855		1.38807	0.169408		331026	GDP-mannose pyrophosphorylase B
Hint2	3.61117	3.23708	3.03423	3.09229	4.47895	6.00279	4.53503	5.22329		0.894725	0.69397		0.930975	0.794981		1.52995	0.114226		1.59193	0.0885458		68917	histidine triad nucleotide binding protein 2
Nagpa	9.07994	7.10669	8.80112	7.62727	12.9997	11.7663	11.6378	12.5101		1.01494	0.956066		0.975038	0.921767		1.52985	0.0898397		1.4697	0.124151		27426	N-acetylglucosamine-1-phosphodiester alpha-N-acetylglucosaminidase
Gm29237	5.18125	5.61774	5.59144	6.18261	9.00973	7.52422	6.66493	6.44541		1.09	0.765215		0.793327	0.369025		1.52971	0.0953669		1.11334	0.698741		NA	NA
Gabpb2	2.1576	2.17506	2.18668	2.28119	3.49872	3.12749	3.27571	3.17748		1.0312	0.900691		0.973896	0.913783		1.52926	0.0782366		1.44428	0.127259		213054	GA repeat binding protein, beta 2
Ehhadh	1.54111	1.28263	2.06846	2.08652	2.22815	2.09023	2.19003	2.16216		1.47075	0.112434		1.00783	0.986648		1.52852	0.0793359		1.04743	0.85499		74147	enoyl-Coenzyme A, hydratase/3-hydroxyacyl Coenzyme A dehydrogenase
Hand2	62.4894	62.542	56.9627	61.6147	94.7756	96.3249	85.7391	89.002		0.948382	0.820628		0.914396	0.701055		1.5284	0.0695679		1.47363	0.097077		15111	heart and neural crest derivatives expressed 2
Tspo	38.4658	36.1035	34.0553	35.5548	56.8296	57.1479	56.6755	62.8473		0.933503	0.793055		1.04864	0.855743		1.52839	0.103515		1.7169	0.0384285		12257	translocator protein
Rpl22l1	8.53382	8.322	9.37291	9.35705	12.4072	13.3525	13.5871	13.0658		1.11115	0.666927		1.03467	0.890274		1.52805	0.0795853		1.42288	0.144609		68028	ribosomal protein L22 like 1
Morn2	1.69549	1.25424	1.1015	1.25927	2.49235	2.02425	2.62299	1.80786		0.801446	0.583997		0.981662	1		1.52775	0.222253		1.87121	0.0814168		378462	MORN repeat containing 2
Rpl15-ps6	1.58034	1.58167	1.57426	1.11161	2.83851	2.00288	2.3981	1.26381		0.850647	0.70033		0.758299	0.437597		1.52771	0.219144		1.36177	0.415305		NA	NA
Tmem179b	14.9939	15.1211	15.9624	17.367	22.4326	23.5724	23.5972	21.7847		1.10667	0.676225		0.986478	0.959736		1.52739	0.0759917		1.3615	0.19454		67706	transmembrane protein 179B
Mfsd4b3-ps	0.613481	0.694084	0.531411	0.455644	0.929992	1.07049	1.25613	1.30828		0.756221	0.4986		1.28086	0.499944		1.52718	0.267724		2.58663	0.0116173		100041085	major facilitator superfamily domain containing 4B3, pseudogene
Nudt6	1.0381	1.41416	1.32137	1.56472	1.61475	2.13187	1.87103	1.53737		1.17629	0.576448		0.910116	0.74574		1.52627	0.128687		1.18091	0.546185		229228	nudix (nucleoside diphosphate linked moiety X)-type motif 6
Efemp1	1.25822	1.82952	1.7973	1.3836	2.45809	2.25656	2.53414	2.43008		1.03024	0.935437		1.05289	0.863773		1.52588	0.13003		1.55943	0.112014		216616	epidermal growth factor-containing fibulin-like extracellular matrix protein 1
Arfgap3	22.6117	22.4669	21.396	22.7215	33.867	34.8778	33.5983	33.2121		0.97868	0.928348		0.971861	0.904455		1.52496	0.0753337		1.51434	0.0803014		66251	ADP-ribosylation factor GTPase activating protein 3
Rpl17-ps10	2.78823	2.09293	3.64548	3.06443	4.05063	3.4049	2.00609	2.7872		1.37312	0.302552		0.64362	0.147369		1.52496	0.157553		0.71478	0.290336		100042880	ribosomal protein L17, pseudogene 10
Mindy2	6.28658	6.47759	6.39124	6.1589	9.55324	9.91182	10.1099	9.9709		0.983235	0.946807		1.03163	0.900307		1.52492	0.0882624		1.59997	0.057774		235461	MINDY lysine 48 deubiquitinase 2
Pitrm1	21.9921	20.7872	20.076	21.0837	33.0019	32.221	32.1284	31.7544		0.962144	0.872395		0.979455	0.931173		1.52461	0.0783014		1.55204	0.0666054		69617	pitrilysin metallepetidase 1
Slc35a4	19.7568	19.4926	19.6073	19.7785	30.8587	28.9754	28.2943	27.6788		1.00347	0.989424		0.935476	0.775476		1.52441	0.0716725		1.42111	0.132972		67843	solute carrier family 35, member A4
2410006H16Rik	37.3678	40.3325	41.9162	46.6999	60.4934	57.9275	63.2055	57.4785		1.14043	0.58586		1.01912	0.939401		1.52389	0.0784555		1.3618	0.195433		69221	RIKEN cDNA 2410006H16 gene
Gm7043	0.544371	0.454024	0.813417	0.455845	0.766877	0.766582	0.759599	0.773933		1.26632	0.732591		0.999988	1		1.52365	0.514336		1.20335	0.879171		630810	ribosomal protein L18A pseudogene
Tst	0.764438	0.47435	0.548279	0.506978	0.823823	1.06571	0.976005	0.717288		0.852323	0.639202		0.896631	0.740089		1.52362	0.180124		1.60279	0.132388		22117	thiosulfate sulfurtransferase, mitochondrial
Cdpf1	4.17911	3.90379	3.48903	4.99929	7.19089	5.12837	5.41488	5.72925		1.04998	0.866768		0.904666	0.702068		1.52344	0.101238		1.3126	0.293634		72355	cysteine rich, DPF motif domain containing 1
Rab11fip1	0.577613	0.596025	0.54863	0.56242	0.908323	0.879599	0.843471	0.825967		0.946717	0.839161		0.933783	0.78982		1.52289	0.0945164		1.50208	0.104062		75767	RAB11 family interacting protein 1 (class I)
Synj2	6.56797	6.33561	6.09806	5.13193	9.69558	9.95511	9.92509	9.72297		0.87032	0.595772		0.999867	1		1.52283	0.107843		1.7495	0.0329766		20975	synaptojanin 2
Pde4dip	4.93423	5.4638	5.08101	5.1888	7.64412	8.18957	7.18729	7.35657		0.987669	0.958157		0.918541	0.71351		1.52272	0.0698183		1.41615	0.133264		83679	phosphodiesterase 4D interacting protein (myomegalin)
Gm13680	2.01239	1.70892	2.61212	2.20599	3.4148	2.25419	3.0633	2.99106		1.29367	0.398681		1.06783	0.842588		1.52116	0.155343		1.25564	0.43203		545429	ribosomal protein S4, X-linked pseudogene
Hmgn3	6.85658	7.25078	6.39206	6.62988	10.3608	11.0946	10.0729	11.2286		0.923091	0.762384		0.992809	0.980106		1.52062	0.104905		1.63547	0.0575072		94353	high mobility group nucleosomal binding domain 3
Scamp2	16.443	16.98	17.2873	17.2582	25.2152	25.5998	22.1157	23.9025		1.03358	0.887025		0.905606	0.66599		1.5203	0.0686585		1.33206	0.212175		24044	secretory carrier membrane protein 2
Dnmt1	5.68343	5.53731	5.06734	4.51876	8.53284	8.52263	8.40384	7.54891		0.854345	0.544067		0.935357	0.796493		1.51992	0.105917		1.66404	0.049761		13433	DNA methyltransferase (cytosine-5) 1
Nup93	9.68984	9.33417	8.79256	9.26888	14.6546	14.2531	13.7071	14.0264		0.949408	0.834318		0.959384	0.866699		1.51946	0.0889006		1.53542	0.0813845		71805	nucleoporin 93
Loxl2	179.932	181.901	178.688	181.651	271.612	278.169	265.139	271.296		0.995869	0.98569		0.975726	0.914746		1.51942	0.0692131		1.48869	0.083837		94352	lysyl oxidase-like 2
Hand2os1	3.64194	3.97671	3.92057	3.67854	5.52316	6.05006	5.94765	6.20044		0.997439	0.993364		1.04967	0.846251		1.519	0.094028		1.59854	0.0604068		102636514	Hand2, opposite strand 1
Eif4e	18.73	19.2774	17.1666	18.2871	28.6251	29.0986	28.9346	28.5967		0.932814	0.775453		0.996667	0.98951		1.51872	0.0865436		1.62268	0.0473687		13684	eukaryotic translation initiation factor 4E
Me2	5.8214	6.25343	5.53331	5.40743	9.10265	9.23295	8.17185	8.78822		0.906092	0.691995		0.924984	0.75319		1.51842	0.092217		1.55008	0.0775424		107029	malic enzyme 2, NAD(+)-dependent, mitochondrial
Gm7730	1.06516	0.852846	0.424426	1.07033	1.80064	1.12497	1.56061	1.13575		0.781381	0.675016		0.923123	0.918962		1.51787	0.312077		1.79299	0.219497		NA	NA
Zfand4	0.67084	0.648252	0.737391	0.592741	0.953185	1.05054	1.06518	1.18394		1.00845	1		1.1222	0.69119		1.51785	0.14854		1.68907	0.0658731		67492	zinc finger, AN1-type domain 4
Gm10819	1.1206	1.81173	1.71738	1.3859	2.09473	2.36704	2.34548	2.29783		1.05817	0.932374		1.04052	0.948541		1.51775	0.229938		1.49246	0.247147		624438	phosphatidylethanolamine-binding protein pseudogene
Mcm3	4.00838	3.71506	3.00435	2.68091	6.22324	5.49938	6.11022	5.53838		0.736224	0.305551		0.9937	0.987343		1.51757	0.159264		2.0483	0.0164696		17215	minichromosome maintenance complex component 3
Gm23617	0.509035	0.509463	1.01416	0.511507	0.537823	1.07523	0.532718	1.62831		1.44433	1		1.30845	1		1.51741	1		1.37661	1		NA	NA
n-R5s189	0.424196	0.424553	0.422565	0	0.448186	0.896026	1.3318	1.35693		0.555483	1		1.92306	0.547803		1.51741	1		5.24585	0.154226		NA	NA
Psenen	21.2018	24.4462	23.085	24.3537	33.2607	35.9718	29.7299	31.6659		1.03922	0.871414		0.886817	0.606214		1.51655	0.0741853		1.29415	0.268754		66340	presenilin enhancer gamma secretase subunit
Tpd52	2.46733	2.36597	2.22621	2.18724	3.55544	3.77236	4.28551	3.80853		0.913165	0.743208		1.10456	0.716401		1.51593	0.128362		1.83366	0.0273628		21985	tumor protein D52
Rps26	272.423	297.604	298.925	310.411	418.805	445.305	402.309	417.148		1.06896	0.76312		0.948325	0.810418		1.51591	0.060754		1.34483	0.180966		27370	ribosomal protein S26
Slc9a1	10.1458	9.83616	10.0616	10.0034	14.827	15.4544	13.7642	14.4017		1.00415	0.987384		0.930141	0.756886		1.51538	0.075757		1.40369	0.147143		20544	solute carrier family 9 (sodium/hydrogen exchanger), member 1
Dxo	5.94307	5.97275	5.92022	6.07104	9.43178	8.62077	7.56156	7.99349		1.00632	0.985974		0.86169	0.526049		1.51473	0.0773884		1.29703	0.26879		112403	decapping exoribonuclease
Gm16184	1.77229	2.87184	2.2699	1.95051	2.94254	4.10014	2.29636	4.22945		0.909307	0.82118		0.926148	0.836572		1.51413	0.210877		1.54214	0.215895		100416336	ribosomal protein L14 pseudogene
Pdp2	3.43232	3.46071	3.25832	3.22702	5.40374	5.03377	4.65006	4.4298		0.940874	0.804126		0.86996	0.563294		1.51405	0.0853569		1.39993	0.16242		382051	pyruvate dehyrogenase phosphatase catalytic subunit 2
Il11	1.41752	1.41871	1.34262	1.05079	2.11149	2.18431	2.79671	2.92382		0.844264	0.638383		1.33116	0.393398		1.51353	0.225747		2.3864	0.0107011		16156	interleukin 11
Pianp	6.76779	6.6207	7.78936	7.5506	10.1434	10.1215	11.6447	12.8592		1.14571	0.604149		1.20912	0.464886		1.51344	0.112827		1.5972	0.0726281		319352	PILR alpha associated neural protein
Galk1	34.7038	32.6332	33.8509	36.8077	50.5481	51.3641	52.7319	50.8665		1.04932	0.84182		1.01655	0.946239		1.5134	0.0835757		1.46613	0.109848		14635	galactokinase 1
Gm10175	6.52275	4.20208	4.48115	5.57502	9.66414	6.57225	7.21854	5.43613		0.937666	0.839024		0.779838	0.38455		1.51295	0.142288		1.25828	0.42625		100043121	ATP synthase, H+ transporting, mitochondrial F0 complex, subunit C2 (subunit 9) pseudogene
Ndufb10	23.3248	21.8332	22.0477	23.2385	33.8382	34.4547	34.5151	33.4716		1.00283	0.993617		0.99552	0.98726		1.51219	0.090616		1.50117	0.0964488		68342	NADH:ubiquinone oxidoreductase subunit B10
Ost4	39.1961	43.1862	39.6892	43.8561	62.3803	62.1555	53.9901	53.1442		1.01411	0.952746		0.860282	0.510897		1.51162	0.0717091		1.28232	0.277983		67695	oligosaccharyltransferase complex subunit 4 (non-catalytic)
Mtpap	3.14431	3.07667	3.39647	3.19877	4.5669	4.83707	4.15612	4.3011		1.06015	0.803331		0.899341	0.645559		1.51149	0.0737404		1.28222	0.280957		67440	mitochondrial poly(A) polymerase
Ldlr	43.6944	45.4564	43.7116	42.0278	66.7365	68.0007	60.4227	59.7248		0.961736	0.863025		0.891719	0.611892		1.51133	0.0683368		1.4013	0.136035		16835	low density lipoprotein receptor
Ndufs4	10.786	10.8665	10.0329	10.8383	15.8298	16.8799	15.6422	16.699		0.963923	0.884729		0.98873	0.965223		1.51056	0.0965773		1.54943	0.0779099		17993	NADH:ubiquinone oxidoreductase core subunit S4
Ndufa12-ps	10.7062	10.2336	11.7435	13.901	15.2517	16.3893	11.8338	17.4443		1.22428	0.422784		0.925149	0.755452		1.51029	0.0936972		1.14128	0.590146		NA	NA
Htr2b	2.60967	2.45288	2.21534	2.53113	3.78823	3.85867	3.75228	3.38754		0.937593	0.813093		0.933788	0.794575		1.50989	0.104256		1.50376	0.108281		15559	5-hydroxytryptamine (serotonin) receptor 2B
Hk2	16.6649	16.7195	17.7953	16.9494	24.8147	25.5753	24.257	24.6889		1.04074	0.861538		0.971342	0.898814		1.50935	0.071374		1.4087	0.133023		15277	hexokinase 2
Fdxr	1.53382	1.67309	1.52792	2.02616	2.43994	2.4026	2.38072	2.73803		1.10801	0.705842		1.05691	0.838521		1.50934	0.111605		1.43972	0.157404		14149	ferredoxin reductase
Fam3a	9.01002	8.3554	9.4794	9.44486	13.3439	12.8454	10.5901	13.9231		1.08974	0.718494		0.935976	0.780199		1.50798	0.0817636		1.2952	0.272479		66294	family with sequence similarity 3, member A
Cox14	5.11442	5.0563	4.9705	4.53341	7.66617	7.66322	7.1365	7.80321		0.934484	0.795569		0.97457	0.921495		1.50694	0.105899		1.57158	0.0752236		66379	cytochrome c oxidase assembly protein 14
Bola3	4.3524	4.40128	4.30566	4.4492	6.68301	6.50547	6.02066	6.61603		1.00013	1		0.958156	0.860975		1.5064	0.0894041		1.44317	0.128641		78653	bolA-like 3 (E. coli)
Gm29684	0.341582	0.683739	0.218744	0.392275	0.876472	0.669985	0.868154	0.962584		0.598064	0.269943		1.18297	0.703779		1.50523	0.342732		2.97706	0.0120652		628062	predicted gene, 29684
Gm8934	0.979134	0.544421	1.19212	1.25719	0.977035	1.32136	1.30932	1.39203		1.60206	0.18831		1.17408	0.668197		1.50387	0.260501		1.10224	0.837524		668032	60S ribosomal protein L5 pseudogene
Sat1	64.4661	63.1071	67.1531	70.2095	96.1082	95.7214	98.9908	101.807		1.07673	0.74736		1.04675	0.842128		1.50366	0.0759421		1.46179	0.0983725		20229	spermidine/spermine N1-acetyl transferase 1
Limk2	35.5849	34.2975	32.0596	33.2161	51.4283	53.5857	52.4753	52.8061		0.934081	0.775944		1.00255	0.991779		1.50271	0.0896172		1.61285	0.0466286		16886	LIM motif-containing protein kinase 2
C030006K11Rik	2.88403	2.92711	3.05503	3.42866	4.44195	4.29009	4.05971	3.65989		1.1156	0.641421		0.884173	0.592304		1.50219	0.0737087		1.19056	0.441148		223665	RIKEN cDNA C030006K11 gene
Gm49759	27.532	29.5848	28.9877	28.8658	41.2873	44.4906	42.3537	43.9754		1.0129	0.95687		1.00642	0.978568		1.50177	0.0818632		1.49217	0.0867556		NA	NA
Rpl6l	1.05489	1.16691	1.27206	1.39475	1.64249	1.7005	1.51069	2.1312		1.19896	0.610821		1.08836	0.818603		1.50143	0.201432		1.36298	0.330611		432502	ribosomal protein L6-like
Cox11	2.82062	2.65293	2.74207	2.90261	4.34454	3.87627	3.16524	3.22497		1.03119	0.919047		0.777552	0.295565		1.50111	0.093925		1.13188	0.627913		69802	cytochrome c oxidase assembly protein 11, copper chaperone
Pold4	8.84907	11.3513	8.73228	12.0648	14.7485	15.5765	16.0433	15.6816		1.02948	0.918937		1.04615	0.864362		1.50095	0.118135		1.52525	0.103772		69745	polymerase (DNA-directed), delta 4
Wdr76	0.697955	0.829039	0.573026	0.693637	1.1345	1.15837	1.30032	1.00591		0.829682	0.529317		1.00593	0.99003		1.50092	0.159475		1.81975	0.0400879		241627	WD repeat domain 76
1190007I07Rik	0.888791	0.444769	0.603664	0.933702	1.02442	0.981362	0.761026	0.73231		1.15108	0.737662		0.745934	0.407782		1.50008	0.248768		0.972075	1		544717	RIKEN cDNA 1190007I07 gene
Stat6	30.1663	28.6524	29.0216	28.1491	43.9782	44.2397	41.4339	40.3885		0.971985	0.901413		0.927506	0.74141		1.4998	0.076145		1.43117	0.116573		20852	signal transducer and activator of transcription 6
Bcam	6.7874	6.33922	7.64976	7.88366	10.0142	9.67507	10.6785	11.3152		1.1833	0.490672		1.11701	0.648648		1.4998	0.0960477		1.41579	0.15173		57278	basal cell adhesion molecule
Ahdc1	3.49916	3.6454	3.62833	3.27445	5.27632	5.4376	4.57296	4.91573		0.966173	0.887018		0.885651	0.608117		1.49949	0.0873887		1.37452	0.179704		230793	AT hook, DNA binding motif, containing 1
Acsl4	12.5079	13.9063	13.2084	12.4967	18.8397	20.7601	20.3276	20.1101		0.973159	0.911521		1.02116	0.931642		1.49915	0.0949575		1.57309	0.0619095		50790	acyl-CoA synthetase long-chain family member 4
Emc7	13.4633	13.7155	13.5025	14.2376	19.7322	21.0045	19.8576	21.4626		1.02065	0.931554		1.01432	0.952282		1.4988	0.0852901		1.48951	0.0901435		73024	ER membrane protein complex subunit 7
Dcbld2	67.5382	73.1717	66.5503	66.5299	103.914	106.913	107.012	106.625		0.945778	0.81421		1.01333	0.955542		1.4983	0.0890938		1.60532	0.0468301		73379	discoidin, CUB and LCCL domain containing 2
Eda	1.31081	0.836788	1.10108	1.42397	1.78171	1.43679	1.78705	1.58656		1.17555	0.543294		1.0482	0.859766		1.49821	0.122271		1.33592	0.268448		13607	ectodysplasin-A
Reep6	1.02274	0.907722	1.01881	1.00832	1.61068	1.28397	1.1915	1.56377		1.04995	0.884422		0.951672	0.867038		1.49816	0.129627		1.35793	0.253802		70335	receptor accessory protein 6
Tbl2	3.99549	3.43815	3.33006	3.34677	5.79555	5.33817	4.99318	5.17274		0.898212	0.668228		0.913084	0.715026		1.49764	0.104588		1.52244	0.0917112		27368	transducin (beta)-like 2
Atraid	11.1953	10.4144	11.106	11.8799	15.4359	16.9264	15.022	16.8163		1.06366	0.797463		0.983797	0.947247		1.49744	0.0885251		1.38501	0.169048		381629	all-trans retinoic acid induced differentiation factor
Sh3kbp1	19.5923	20.9793	20.1227	20.7651	30.6863	30.0525	29.904	29.1154		1.00779	0.973114		0.971693	0.899519		1.49706	0.0762689		1.44343	0.106673		58194	SH3-domain kinase binding protein 1
Pcyt1a	11.8221	12.9356	12.0886	11.4861	18.0949	18.9631	16.5303	18.1084		0.952224	0.834686		0.934715	0.772602		1.4968	0.084714		1.46927	0.100045		13026	phosphate cytidylyltransferase 1, choline, alpha isoform
Ankrd44	3.6708	3.57145	3.46297	2.97901	5.39948	5.42262	5.06618	5.15087		0.889518	0.63839		0.944096	0.817191		1.49424	0.106215		1.58592	0.0640061		329154	ankyrin repeat domain 44
Kank1	16.6893	16.9232	15.9924	16.3369	24.5025	25.6858	23.8596	24.5942		0.961825	0.868012		0.965438	0.880313		1.49312	0.0859665		1.49872	0.0831367		107351	KN motif and ankyrin repeat domains 1
Dctpp1	7.86896	6.65844	6.12844	6.75703	10.4303	11.2573	8.90885	7.55142		0.887079	0.651607		0.759266	0.278613		1.49225	0.111611		1.27722	0.341591		66422	dCTP pyrophosphatase 1
Taf4b	1.54025	1.50395	1.65596	1.61379	2.0342	2.50953	1.96575	1.96279		1.07404	0.765787		0.864679	0.528757		1.4922	0.0808587		1.20133	0.431076		72504	TATA-box binding protein associated factor 4b
Ly6e	102.455	94.048	101.424	101.642	144.976	148.24	160.906	160.576		1.0334	0.889831		1.0964	0.697537		1.49216	0.0919658		1.58313	0.0533052		17069	lymphocyte antigen 6 complex, locus E
Mettl1	3.59319	4.14563	3.54623	4.3127	5.64187	5.90323	5.362	5.01975		1.01548	0.956956		0.899289	0.657386		1.49157	0.0916699		1.32091	0.240804		17299	methyltransferase like 1
Scrn3	2.34008	2.21138	2.55119	2.35144	3.41682	3.37308	3.23725	3.41613		1.07713	0.758251		0.979887	0.935066		1.49153	0.0893931		1.35688	0.195901		74616	secernin 3
Gm8615	6.01188	6.32437	6.86304	6.30564	8.57735	9.82539	11.1595	9.73245		1.06744	0.810916		1.13523	0.623399		1.49132	0.122427		1.58603	0.0749761		667410	glucosamine-6-phosphate deaminase 1 pseudogene
Fam129b	74.3178	70.5162	73.6299	74.6994	108.835	107.121	108.788	110.698		1.02413	0.91706		1.01634	0.943546		1.49105	0.0811331		1.47971	0.0870696		227737	family with sequence similarity 129, member B
Snord17	1.21912	0.203357	1.41683	1.42921	0.644032	1.50216	0.637919	1.94987		1.9658	0.284559		1.19716	0.864033		1.49052	0.684865		0.908232	0.878479		100313519	small nucleolar RNA, C/D box 17
Eogt	15.4451	15.3099	15.6708	15.1928	22.8877	22.9518	22.4432	23.2982		1.00353	0.98902		0.997859	0.993429		1.49043	0.0875508		1.48201	0.0921171		101351	EGF domain-specific O-linked N-acetylglucosamine (GlcNAc) transferase
Vat1	135.354	135.941	147.147	149.82	198.406	205.771	213.722	215.425		1.09463	0.690251		1.06178	0.791536		1.4898	0.0796192		1.44509	0.105272		26949	vesicle amine transport 1
Snhg16	0.764387	0.707292	0.905118	1.02896	1.15809	1.03579	1.01126	0.830425		1.31333	0.285507		0.839956	0.493791		1.48949	0.110409		0.952626	0.871969		66293	small nucleolar RNA host gene 16
Echdc1	1.57091	2.25275	2.02032	1.99085	2.68781	3.00869	2.76045	3.05004		1.04901	0.858873		1.01997	0.944905		1.48943	0.11432		1.44819	0.143894		52665	enoyl Coenzyme A hydratase domain containing 1
Eno3	6.92422	5.53847	5.04162	4.61062	9.57813	8.98706	8.11944	8.62847		0.774626	0.358571		0.90214	0.708757		1.48938	0.147885		1.73454	0.046898		13808	enolase 3, beta muscle
Plp2	99.8342	96.29	89.5198	90.9209	150.177	141.926	138.585	141.934		0.920036	0.724059		0.960342	0.863877		1.48936	0.0916821		1.5546	0.0619733		18824	proteolipid protein 2
Rubcn	7.04875	6.97701	6.983	7.29742	10.1189	10.7638	9.52881	9.66035		1.01815	0.938768		0.918908	0.711529		1.48882	0.0820439		1.3437	0.196423		100502698	RUN domain and cysteine-rich domain containing, Beclin 1-interacting protein
9430085M18Rik	0.738922	0.451943	0.817867	0.453756	0.910829	0.867122	0.859223	0.437719		1.06784	0.926905		0.732219	0.417728		1.48858	0.285817		1.02068	1		77361	RIKEN cDNA 9430085M18 gene
Gm10180	35.3388	40.3325	27.7918	34.2644	67.4692	45.1804	45.4177	27.1038		0.820369	0.534838		0.644595	0.152002		1.48764	0.192399		1.16886	0.62083		NA	NA
Cog8	5.12054	5.08309	5.31901	5.41787	7.40449	7.77612	7.2469	7.13901		1.05225	0.828406		0.947662	0.817141		1.48764	0.0854349		1.33978	0.205039		97484	component of oligomeric golgi complex 8
Ikzf4	0.486502	0.464439	0.68594	0.503906	0.72753	0.687725	0.751957	0.758166		1.2509	0.39207		1.06693	0.810115		1.48728	0.125423		1.26856	0.358128		22781	IKAROS family zinc finger 4
Htatip2	7.04827	6.81507	7.30678	7.68271	10.779	9.84124	10.8268	12.6615		1.08119	0.764314		1.13902	0.607937		1.48718	0.119758		1.56672	0.0777707		53415	HIV-1 Tat interactive protein 2
Gin1	0.911516	0.792245	0.788536	0.594559	1.17426	1.3596	1.2468	1.03161		0.81208	0.467322		0.899345	0.70869		1.48663	0.152677		1.64636	0.0748406		252876	gypsy retrotransposon integrase 1
Snx5	28.9201	28.8169	27.1135	27.0828	42.9833	42.8445	43.7264	44.9342		0.938679	0.793375		1.033	0.893068		1.48651	0.100682		1.63588	0.041886		69178	sorting nexin 5
Gm45838	0.533582	0.771377	1.12212	0.79433	0.793437	1.14795	1.1375	1.07467		1.46713	0.205487		1.13916	0.671766		1.48586	0.195805		1.15375	0.62703		NA	NA
Tspan9	25.6809	26.0236	23.5972	25.1317	38.1119	38.7029	36.265	38.3486		0.942451	0.800365		0.971343	0.901305		1.48563	0.0911163		1.53117	0.069171		109246	tetraspanin 9
Gm9308	0.755599	0.540167	0.752694	0.976201	1.14047	0.798023	1.46854	0.805676		1.32689	0.637383		1.17264	0.794152		1.48552	0.538645		1.31309	0.689951		668700	predicted gene 9308
Hspa2	35.1713	35.567	34.3802	36.3346	52.7164	52.3677	49.8618	47.5653		0.999665	0.999732		0.927139	0.736967		1.4855	0.0793878		1.37773	0.155183		15512	heat shock protein 2
Gm10247	0.732702	1.02665	1.31379	1.47252	0.928967	1.70245	2.14702	2.34378		1.57166	0.393542		1.69599	0.235065		1.48541	0.552694		1.6035	0.25006		100043106	ribosomal protein L35A pseudogene
Mthfd1l	9.51901	8.79585	8.33105	8.19564	13.6978	13.5083	14.2296	14.5679		0.90238	0.692643		1.05849	0.826471		1.48539	0.126384		1.74236	0.0324361		270685	methylenetetrahydrofolate dehydrogenase (NADP+ dependent) 1-like
Rbms2	29.9597	31.1938	28.8132	30.3003	46.843	43.9888	46.026	45.2386		0.966641	0.885165		1.00476	0.984183		1.48529	0.0914159		1.54386	0.0640538		56516	RNA binding motif, single stranded interacting protein 2
Clybl	4.21963	4.2567	4.63709	4.10551	6.08589	6.50798	5.88794	5.89192		1.03142	0.908358		0.935409	0.783419		1.48528	0.0936693		1.34702	0.210664		69634	citrate lyase beta like
Ppp2r2d	6.69299	6.99379	7.1161	6.45384	9.84126	10.4864	9.13058	9.45137		0.991469	0.972644		0.914129	0.699871		1.48513	0.0895634		1.36928	0.177203		52432	protein phosphatase 2, regulatory subunit B, delta
Atp10a	2.61396	2.7461	2.58667	2.40052	4.03295	3.9217	3.80445	3.4517		0.930471	0.772056		0.912234	0.707956		1.48386	0.103742		1.45477	0.123441		11982	ATPase, class V, type 10A
Gm11627	4.62739	5.54919	4.77571	4.35662	7.66398	7.44088	6.5878	7.64559		0.897521	0.688322		0.942284	0.821829		1.48377	0.125714		1.55777	0.0874019		100040792	predicted gene 11627
Gm5611	0.39731	0.568063	0.395783	0.741444	0.779591	0.6594	0.593994	1.02884		1.17456	0.795395		1.12496	0.836091		1.48336	0.40418		1.42085	0.378411		434373	nucleophosmin 1 pseudogene
Enah	8.64733	8.8757	8.11332	8.08224	12.628	13.3517	9.83525	10.2877		0.924246	0.724009		0.774568	0.251876		1.48259	0.0778687		1.24249	0.33027		13800	ENAH actin regulator
Gm7666	2.36182	2.30471	2.5292	2.31396	4.42932	2.49443	2.90426	3.14794		1.03779	0.930587		0.874327	0.649337		1.48211	0.172569		1.24866	0.450823		665511	prohibitin pseudogene
Gmppa	18.2328	18.5513	18.8466	19.2546	26.9652	27.552	25.843	27.1057		1.0358	0.880807		0.971228	0.900528		1.48202	0.0894181		1.38963	0.155152		69080	GDP-mannose pyrophosphorylase A
Dand5	1.1924	1.03428	0.897458	0.87867	1.84775	1.45524	1.41426	1.41269		0.798265	0.473815		0.856184	0.604119		1.48188	0.18544		1.58936	0.119484		23863	DAN domain family member 5, BMP antagonist
Map4k3	10.3635	10.5334	10.5813	10.7326	15.4862	15.4803	15.5282	15.4102		1.01995	0.931807		0.999093	0.997403		1.48184	0.0856394		1.45153	0.103292		225028	mitogen-activated protein kinase kinase kinase kinase 3
Hebp1	2.43681	2.6997	2.60918	2.98551	4.11664	3.49573	3.9412	3.80715		1.08912	0.729841		1.01787	0.945661		1.4817	0.100906		1.38476	0.176372		15199	heme binding protein 1
Mcm4	7.76105	7.14725	5.87894	5.86259	11.2465	10.8437	10.8154	8.97939		0.787631	0.370432		0.896124	0.679662		1.48162	0.138711		1.68571	0.0504424		17217	minichromosome maintenance complex component 4
Slc35c1	8.9629	8.36453	9.29617	8.02714	12.9176	12.7567	11.806	12.4854		0.999772	1		0.94614	0.815922		1.48161	0.0966472		1.40213	0.153171		228368	solute carrier family 35, member C1
Gmnn	1.88152	1.38755	1.54546	1.45945	2.44131	2.40551	2.55632	2.07661		0.919417	0.793517		0.95614	0.891672		1.48136	0.156568		1.54051	0.124801		57441	geminin
Lmna	61.4295	60.2542	59.2047	62.1106	92.4806	87.7558	84.5031	82.6708		0.996973	0.989324		0.927527	0.734204		1.48118	0.0770223		1.37801	0.148561		16905	lamin A
Elac2	7.17243	7.05326	6.64638	7.15139	10.6915	10.3791	9.89181	9.60419		0.96992	0.900436		0.925285	0.743438		1.48105	0.0969377		1.41289	0.144319		68626	elaC ribonuclease Z 2
Pter	1.79717	1.76767	2.00633	1.96158	2.67361	2.60713	3.22111	2.99556		1.11299	0.683452		1.17717	0.522295		1.48098	0.127824		1.56639	0.080219		19212	phosphotriesterase related
Txnip	64.3384	65.1209	61.6539	66.5958	92.9755	98.7127	105.527	108.74		0.990656	0.9696		1.11779	0.64713		1.48067	0.107605		1.67068	0.0357538		56338	thioredoxin interacting protein
Nle1	2.45307	2.82939	2.16053	2.60025	4.28279	3.53865	3.70992	3.23766		0.901281	0.688938		0.888371	0.643725		1.4803	0.119195		1.45909	0.138617		217011	notchless homolog 1
Prkca	3.4365	3.77848	3.64829	3.62611	5.35819	5.32205	5.03156	5.00035		1.00824	0.974402		0.939305	0.788732		1.4802	0.0923578		1.379	0.167743		18750	protein kinase C, alpha
Hilpda	10.3907	8.38097	9.34623	9.33975	14.5451	13.243	13.9482	14.4919		0.995436	0.992521		1.02345	0.930911		1.48003	0.116986		1.52168	0.0923305		69573	hypoxia inducible lipid droplet associated
Gm7887	3.422	3.51501	3.67797	3.71009	6.4699	3.80436	4.4294	3.55278		1.0648	0.858477		0.777679	0.381253		1.47946	0.169232		1.08051	0.829804		666005	PEST proteolytic signal containing nuclear protein pseudogene
Sdhaf1	0.737998	0.758056	0.851239	0.878189	1.02597	1.18966	0.975581	1.22178		1.15546	0.620536		0.991476	1		1.47939	0.149766		1.26944	0.390446		68332	succinate dehydrogenase complex assembly factor 1
Pex12	1.92832	1.82044	1.53945	1.7178	2.47085	3.07654	1.98941	2.50817		0.86898	0.592389		0.810788	0.408969		1.47935	0.127326		1.38027	0.212966		103737	peroxisomal biogenesis factor 12
Atg3	12.6645	13.6113	11.4703	12.3101	18.7428	20.1282	18.5489	18.7027		0.905041	0.686872		0.958342	0.86359		1.47927	0.112175		1.56639	0.0690613		67841	autophagy related 3
Vapa	52.6651	55.6339	51.1935	54.5072	79.8148	80.3106	78.1587	78.6591		0.976008	0.915774		0.979344	0.927454		1.47853	0.0877974		1.48359	0.0850973		30960	vesicle-associated membrane protein, associated protein A
Mmachc	5.04457	5.44053	5.86993	5.26571	8.27048	7.23388	7.46381	7.11777		1.06203	0.801551		0.940518	0.795764		1.47845	0.0924023		1.30929	0.247423		67096	methylmalonic aciduria cblC type, with homocystinuria
Metrnl	45.7361	40.4342	41.6725	37.1036	66.1698	61.2173	64.0421	62.032		0.9142	0.714639		0.989694	0.966938		1.47827	0.110524		1.60035	0.0552497		210029	meteorin, glial cell differentiation regulator-like
Sp100	2.5152	2.24188	2.4354	2.18656	3.22544	3.8055	4.54778	4.03307		0.971613	0.921856		1.2204	0.47363		1.47783	0.16134		1.85624	0.0269093		20684	nuclear antigen Sp100
Eif1b	15.5176	16.4341	14.5588	16.0249	22.2539	24.9693	21.8628	21.4503		0.957188	0.858231		0.917222	0.718782		1.47779	0.102054		1.41608	0.146255		68969	eukaryotic translation initiation factor 1B
Ada	2.10149	1.52305	1.70841	1.84469	2.80732	2.55112	2.12342	2.6271		0.98028	0.958321		0.886537	0.643327		1.47754	0.12881		1.33624	0.26734		11486	adenosine deaminase
Tmem97	34.5366	34.7769	28.9034	28.131	52.9883	49.402	46.5228	47.1382		0.822871	0.443339		0.914752	0.725548		1.47714	0.124458		1.64208	0.0514273		69071	transmembrane protein 97
Got1	21.1222	19.1194	17.1136	18.1435	30.024	29.3889	28.8222	29.0818		0.876147	0.598399		0.974604	0.91892		1.47634	0.120005		1.64225	0.0482211		14718	glutamic-oxaloacetic transaminase 1, soluble
Smim4	4.54246	4.16743	4.33646	4.43773	6.96574	5.89694	6.40444	6.1553		1.00737	0.988111		0.976482	0.929823		1.47634	0.105373		1.43108	0.138227		66487	small integral membrane protein 4
Gstm4	5.21261	5.24535	5.47478	5.38026	7.36316	8.07841	6.96716	8.97146		1.03795	0.888605		1.0321	0.900405		1.47621	0.115631		1.46789	0.121442		14865	glutathione S-transferase, mu 4
Pola2	1.38766	1.13207	1.15581	1.11318	1.95896	1.76115	1.89156	1.58532		0.900548	0.686668		0.934685	0.795493		1.4761	0.123595		1.53205	0.0929553		18969	polymerase (DNA directed), alpha 2
Bcat1	6.61931	6.37047	6.0771	6.08326	9.65191	9.52218	9.41372	8.50169		0.936154	0.780864		0.934365	0.773786		1.47604	0.0993198		1.47322	0.101148		12035	branched chain aminotransferase 1, cytosolic
Abhd14a	5.15425	5.15858	5.36263	5.27135	7.79346	7.42755	7.35989	7.62091		1.03113	0.904325		0.984215	0.950886		1.47566	0.10145		1.40852	0.14726		68644	abhydrolase domain containing 14A
Malsu1	2.50946	2.3578	2.56358	2.6889	3.53066	3.651	2.34484	3.05803		1.07908	0.74785		0.75234	0.212001		1.47518	0.0894523		1.0285	0.913722		75593	mitochondrial assembly of ribosomal large subunit 1
Ganc	1.21215	1.12803	1.27104	1.28214	1.71322	1.73502	1.6747	1.98974		1.09096	0.726308		1.06263	0.807406		1.47321	0.110509		1.43495	0.136726		76051	glucosidase, alpha; neutral C
Enkd1	0.740111	0.661369	0.605611	0.849948	1.04728	1.01896	1.10649	1.01464		1.0383	0.918079		1.0266	0.938736		1.47317	0.152094		1.45658	0.163664		102124	enkurin domain containing 1
Sdsl	1.09832	0.937589	1.41589	1.33087	1.57	1.43292	1.28465	1.72222		1.34782	0.294902		1.00087	1		1.47303	0.168424		1.09387	0.760713		257635	serine dehydratase-like
Gm11605	0.898297	0.599368	0.820273	0.97788	1.18637	1.02779	1.3318	0.399096		1.19785	0.733113		0.785903	0.603912		1.47227	0.334442		0.965934	1		667644	PRELI domain containing 1 pseudogene
Snord55	6.73344	5.51381	4.87822	8.61144	10.9947	7.1115	11.531	9.13779		1.09939	0.904786		1.14092	0.781022		1.47226	0.324762		1.52796	0.268263		100216533	small nucleolar RNA, C/D box 55
Ndufa12	13.438	14.8683	15.904	16.91	21.3295	20.3448	17.7403	20.8028		1.1592	0.510539		0.924856	0.72774		1.47213	0.0836855		1.17453	0.472003		66414	NADH:ubiquinone oxidoreductase subunit A12
Rps6-ps4	16.5063	19.3596	15.2225	18.271	30.4515	22.3361	20.2433	18.219		0.933861	0.78544		0.728733	0.199527		1.47159	0.11711		1.14834	0.578853		105244208	ribosomal protein S6, pseudogene 4
Gm10269	3.13676	3.13939	2.9945	4.20265	4.55696	4.69324	6.70217	4.1808		1.14568	0.714944		1.17659	0.615716		1.47135	0.243487		1.51109	0.182651		100040823	ribosomal protein L35 pseudogene
Tmem199	7.57665	7.93927	7.09162	8.0733	11.0138	11.8151	10.6432	10.6542		0.977373	0.927526		0.932934	0.771834		1.47112	0.104906		1.40423	0.152501		195040	transmembrane protein 199
Ccdc58	9.78106	9.95029	8.84603	10.1842	13.7336	15.2915	14.3441	13.4483		0.964464	0.885286		0.957553	0.861427		1.47082	0.11085		1.46028	0.118088		381045	coiled-coil domain containing 58
Gm10156	0.732702	0.838078	0.729885	0.841439	1.43769	0.88439	1.64313	1.00448		1.00016	1		1.14001	0.820783		1.47023	0.434795		1.67588	0.265284		626661	predicted gene 10156
Gm11518	0.823621	0.942073	1.05487	1.8917	1.36746	1.24266	1.10821	1.00366		1.65669	0.256735		0.811607	0.697107		1.47021	0.426888		0.720326	0.458872		NA	NA
Ergic1	21.203	21.1392	20.4061	20.6116	31.4446	30.8004	28.6465	28.6301		0.96872	0.886822		0.920182	0.708508		1.47003	0.0840367		1.39638	0.134119		67458	endoplasmic reticulum-golgi intermediate compartment (ERGIC) 1
Ap4b1	0.532324	0.56607	0.447422	0.317602	0.720612	0.896026	0.853046	0.833668		0.697818	0.322292		1.04325	0.921214		1.47	0.261298		2.19758	0.0229962		67489	adaptor-related protein complex AP-4, beta 1
Lin37	7.87391	7.95027	7.28833	8.29724	11.9266	11.3333	9.33409	10.7733		0.984907	0.954523		0.864478	0.53215		1.46963	0.100498		1.28993	0.278827		75660	lin-37 homolog (C. elegans)
Col4a2	362.64	347.538	373.356	359.012	519.238	524.084	499.507	504.516		1.03125	0.887711		0.962333	0.860109		1.4691	0.0783182		1.37093	0.148345		12827	collagen, type IV, alpha 2
Hs1bp3	11.2203	11.9225	13.0694	13.3291	16.7703	17.2229	16.8975	18.1604		1.14065	0.5678		1.03131	0.894331		1.46876	0.0944563		1.32797	0.216397		58240	HCLS1 binding protein 3
Gm9774	2.08441	2.08616	2.35325	1.74544	3.56037	2.56835	2.54496	1.92621		0.98295	0.975022		0.730169	0.244286		1.4685	0.152017		1.09084	0.779638		100043022	adhesion regulating molecule 1 pseudogene
Ptges3l	1.76641	1.40054	2.1481	2.23602	2.47225	2.18056	1.84859	1.98132		1.3836	0.180314		0.823313	0.422606		1.46828	0.111357		0.873708	0.574615		73635	prostaglandin E synthase 3 like
Psma7	27.5411	27.8007	27.4352	29.8742	40.6117	40.6459	36.3865	39.8772		1.03555	0.875708		0.938542	0.77511		1.46825	0.0838596		1.33071	0.19799		26444	proteasome (prosome, macropain) subunit, alpha type 7
Inf2	39.3935	38.5225	40.9332	39.2257	57.649	56.7145	56.0421	58.2429		1.02879	0.899393		0.999312	0.997872		1.46776	0.0868555		1.42572	0.113367		70435	inverted formin, FH2 and WH2 domain containing
Ostc	42.0652	42.8923	40.3801	41.9869	60.4909	64.1807	58.2427	59.6042		0.969508	0.891936		0.94526	0.803942		1.46743	0.0911372		1.43073	0.114536		66357	oligosaccharyltransferase complex subunit (non-catalytic)
Mfsd10	23.9118	22.4268	23.437	23.1044	34.4446	33.549	34.8172	34.3339		1.00438	0.986272		1.01702	0.943001		1.46728	0.100678		1.48575	0.0900803		68294	major facilitator superfamily domain containing 10
Dym	5.46431	5.48469	5.5376	5.68637	8.22381	7.83182	8.43746	7.73869		1.02511	0.916845		1.00751	0.975507		1.46634	0.101316		1.44117	0.117607		69190	dymeclin
Alg12	5.23403	5.85472	5.5206	5.7132	8.08903	8.17263	8.44187	7.96648		1.01307	0.963316		1.00903	0.973295		1.46628	0.110258		1.46043	0.114075		223774	asparagine-linked glycosylation 12 (alpha-1,6-mannosyltransferase)
Slc30a1	1.99188	2.02124	2.17713	1.99228	2.94244	2.9413	2.91451	2.58603		1.03894	0.875891		0.934934	0.776082		1.46585	0.0973047		1.31911	0.233433		22782	solute carrier family 30 (zinc transporter), member 1
Alg8	3.17873	3.35525	3.20111	3.21161	4.47799	5.10001	4.39914	4.64884		0.981456	0.946051		0.94467	0.814353		1.46556	0.109486		1.41063	0.148335		381903	asparagine-linked glycosylation 8 (alpha-1,3-glucosyltransferase)
Eif4ebp1	118.716	112.182	115.364	121.439	168.217	170.129	164.869	161.311		1.02557	0.909002		0.964045	0.868057		1.46534	0.0834654		1.37743	0.146542		13685	eukaryotic translation initiation factor 4E binding protein 1
Plbd2	16.2314	15.6748	17.1296	15.6129	22.7835	23.9706	23.2324	23.1022		1.02621	0.909329		0.991027	0.968621		1.46533	0.0906346		1.4151	0.123966		71772	phospholipase B domain containing 2
Lamtor3	9.85573	9.351	9.00549	9.1895	13.8841	14.2602	13.8011	15.0305		0.94733	0.827243		1.02441	0.922748		1.46527	0.119873		1.58449	0.0612697		56692	late endosomal/lysosomal adaptor, MAPK and MTOR activator 3
Calm2	138.614	133.947	133.287	138.326	195.491	203.876	195.395	209.03		0.996523	0.988231		1.01266	0.956236		1.46523	0.0946083		1.48896	0.0816014		12314	calmodulin 2
Gm10221	6.72947	7.36166	5.14462	7.86296	11.7399	8.92546	6.22367	8.00983		0.923079	0.809012		0.689159	0.19487		1.46522	0.192438		1.09388	0.805219		100042348	ATP synthase, H+ transporting, mitochondrial F0 complex, subunit g pseudogene
Mien1	7.83314	8.35806	8.4479	9.4324	12.1064	11.6232	10.9075	12.3559		1.10418	0.682777		0.980305	0.939152		1.46511	0.102331		1.30074	0.265103		103742	migration and invasion enhancer 1
Gm45745	0.819633	0.861338	0.734833	0.741251	0.952585	1.51489	1.67265	1.09244		0.878849	0.76906		1.12073	0.760773		1.465	0.277953		1.86819	0.0724222		NA	NA
Gm20324	0.60556	0.389616	0.64632	0.912751	0.685508	0.776609	0.769535	0.46121		1.55988	0.248531		0.84408	0.701971		1.46395	0.312329		0.792223	0.584053		100504637	predicted gene, 20324
Trmt112	19.4531	19.7443	19.769	20.2176	29.131	28.2499	29.347	28.0608		1.02013	0.935835		1.00048	1		1.46378	0.106092		1.43558	0.125032		67674	tRNA methyltransferase 11-2
Serpinb9	7.47381	8.43589	5.98363	6.53657	11.3329	11.9425	11.9206	12.0127		0.786997	0.387127		1.02826	0.920836		1.46287	0.168036		1.91133	0.0196569		20723	serine (or cysteine) peptidase inhibitor, clade B, member 9
Mvd	17.4548	17.5996	18.2428	16.8338	25.3405	25.9351	23.9838	25.2962		1.00064	1		0.961082	0.865966		1.46265	0.103135		1.40484	0.145082		192156	mevalonate (diphospho) decarboxylase
Gtf2h4	2.83173	2.8195	2.82084	3.19749	3.80924	4.45525	3.98695	4.48241		1.06489	0.801856		1.02474	0.925528		1.46212	0.114206		1.40699	0.154933		14885	general transcription factor II H, polypeptide 4
Gys1	34.7162	33.9773	32.5408	33.8904	50.005	50.4336	46.9836	48.4731		0.967066	0.881717		0.9504	0.820626		1.46211	0.0908751		1.43691	0.106609		14936	glycogen synthase 1, muscle
Mbnl1	7.95508	8.04969	6.93104	6.60734	11.6043	11.7854	9.7907	9.81567		0.845903	0.472942		0.838255	0.44874		1.4614	0.104052		1.44818	0.112748		56758	muscleblind like splicing factor 1
Dars	12.8941	11.9942	12.3029	12.3546	17.3281	19.0324	17.9997	17.2272		0.990723	0.96943		0.968829	0.892066		1.46089	0.10241		1.42861	0.124263		226414	aspartyl-tRNA synthetase
Mapk1	27.6955	27.1198	27.0131	27.2285	40.8171	39.2569	39.1627	39.9597		0.989536	0.963175		0.988116	0.957943		1.46078	0.0932364		1.45869	0.0944851		26413	mitogen-activated protein kinase 1
Il1rl2	5.18936	5.47082	5.41692	5.89224	7.39546	8.17236	7.32527	7.70572		1.06086	0.797655		0.965517	0.878981		1.46029	0.0975526		1.32905	0.212836		107527	interleukin 1 receptor-like 2
Mst1r	1.4777	1.29528	1.91458	1.91189	2.06128	1.98908	2.19333	1.96696		1.37958	0.162483		1.02717	0.912353		1.46024	0.098944		1.08724	0.716016		19882	macrophage stimulating 1 receptor (c-met-related tyrosine kinase)
Isg20	9.30768	8.82111	10.0489	9.4835	13.0755	13.3999	13.8492	13.0017		1.0774	0.752527		1.01419	0.954859		1.46024	0.104206		1.37457	0.171231		57444	interferon-stimulated protein
Atpsckmt	1.32691	1.54014	1.31262	1.62965	2.06398	2.12157	1.88045	2.00436		1.02617	0.924943		0.928165	0.755619		1.45951	0.110228		1.32012	0.24371		68073	ATP synthase C subunit lysine N-methyltransferase
Polr2f	7.88269	8.26233	7.68531	8.65126	11.3803	12.1828	11.2723	11.0677		1.01185	0.964446		0.948104	0.820076		1.45933	0.10399		1.3674	0.178619		69833	polymerase (RNA) II (DNA directed) polypeptide F
Xpnpep1	11.9717	10.8602	10.9397	11.2089	16.4943	16.8143	15.9103	15.412		0.970077	0.893607		0.940369	0.785381		1.45884	0.0947312		1.41416	0.125119		170750	X-prolyl aminopeptidase (aminopeptidase P) 1, soluble
Isoc2a	2.95236	3.25679	2.83367	4.17935	4.37161	4.68856	4.01438	4.13609		1.12925	0.613893		0.899642	0.653959		1.45876	0.105632		1.16216	0.518977		664994	isochorismatase domain containing 2a
Efnb2	14.9696	15.9282	17.2099	16.3324	22.0248	23.0445	20.1695	20.4373		1.08559	0.700746		0.900986	0.624921		1.45863	0.0772839		1.2106	0.370357		13642	ephrin B2
Ube2d3	14.6877	15.5416	15.0874	14.9296	21.7249	22.3523	21.341	21.468		0.992976	0.974966		0.971229	0.895762		1.45809	0.0910458		1.42615	0.111575		66105	ubiquitin-conjugating enzyme E2D 3
Vps53	6.50602	6.26033	5.9903	6.52827	9.13255	9.48241	8.43309	8.36429		0.980589	0.934475		0.902372	0.655052		1.45804	0.100994		1.34174	0.201195		68299	VPS53 GARP complex subunit
Rad51d	2.4088	2.13717	2.62004	2.4205	3.21912	3.4104	3.03868	3.1099		1.10873	0.654285		0.927482	0.741654		1.45799	0.0957959		1.21965	0.384245		19364	RAD51 paralog D
Tspan14	18.3214	18.7569	16.6513	16.32	27.4746	26.5775	25.6097	23.758		0.889247	0.625751		0.913347	0.705606		1.45773	0.116398		1.49723	0.0930748		52588	tetraspanin 14
Herpud1	39.9013	37.4247	39.8511	39.1994	55.9331	56.7872	54.6647	54.1492		1.0223	0.921925		0.965346	0.874492		1.4577	0.090939		1.37648	0.151499		64209	homocysteine-inducible, endoplasmic reticulum stress-inducible, ubiquitin-like domain member 1
Tnfrsf26	9.5274	9.40005	9.59556	10.3891	14.5119	13.0779	16.8589	17.3854		1.05584	0.83819		1.24116	0.409914		1.45756	0.152144		1.7134	0.0408831		244237	tumor necrosis factor receptor superfamily, member 26
Gm4045	2.33992	1.71738	2.48632	2.50803	2.30743	3.62457	2.93854	2.994		1.22869	0.619324		1.00002	1		1.45751	0.295759		1.18631	0.657836		100042816	ATP synthase, H+ transporting, mitochondrial F0 complex, subunit g pseudogene
C5ar1	0.827925	0.602633	0.731021	0.548327	1.13319	0.953902	1.16182	1.00318		0.894804	0.748709		1.0374	0.922475		1.45736	0.214198		1.68959	0.0823168		12273	complement component 5a receptor 1
Colca2	1.33626	1.40968	1.07929	1.66937	2.17499	1.83086	1.92757	1.80991		1.00068	1		0.933246	0.82629		1.45728	0.18239		1.35907	0.278381		100502940	COLCA2 homolog
Tmx1	17.6928	17.5169	18.0336	16.9833	25.2136	26.0863	24.8209	25.1642		0.994526	0.982385		0.974372	0.910888		1.45693	0.102248		1.42741	0.122263		72736	thioredoxin-related transmembrane protein 1
C2cd5	0.532589	0.56755	0.511457	0.465872	0.757026	0.845762	0.697713	0.804846		0.888489	0.649628		0.93745	0.800436		1.45649	0.133735		1.53674	0.0898308		74741	C2 calcium-dependent domain containing 5
Rpl36a-ps2	10.8467	11.7605	10.805	9.99111	21.8061	11.1375	13.0856	11.0837		0.920053	0.786833		0.734079	0.276158		1.45643	0.182117		1.16202	0.607655		100040331	ribosomal protein L36A, pseudogene 2
Dmxl2	2.2896	2.26967	2.40409	2.22757	3.17674	3.46385	3.17706	3.08953		1.01588	0.948028		0.943691	0.801889		1.45641	0.102113		1.35292	0.188691		235380	Dmx-like 2
Ftl1-ps1	11.3482	10.4475	9.33512	8.46307	17.3792	14.3657	14.1107	13.1543		0.816685	0.434995		0.858939	0.554564		1.45626	0.142309		1.5316	0.0983007		634386	ferritin light polypeptide 1, pseudogene 1
Sptbn1	26.1973	26.9886	27.7572	26.819	37.8467	39.5898	37.745	39.0321		1.02614	0.906819		0.991484	0.969121		1.45595	0.0886599		1.40678	0.121726		20742	spectrin beta, non-erythrocytic 1
Ssh2	0.699823	0.747455	0.710139	0.771444	1.13945	0.968022	1.08218	1.0135		1.02368	0.928168		0.994422	0.986661		1.45595	0.114354		1.41434	0.144855		237860	slingshot protein phosphatase 2
1110032A03Rik	1.48921	1.40817	1.36517	1.53317	2.32637	1.89125	2.28516	1.9581		1.0003	1		1.00613	0.985022		1.45529	0.127222		1.46378	0.120568		68721	RIKEN cDNA 1110032A03 gene
Rnf144a	1.66685	1.71441	1.79826	1.65508	2.43632	2.48409	2.29599	2.50791		1.02132	0.934319		0.976307	0.921307		1.45498	0.109993		1.39085	0.160229		108089	ring finger protein 144A
Snord91a	1.03996	1.56126	0	2.09003	3.29633	0.549177	1.08835	1.10889		0.810204	1		0.586171	0.602214		1.45493	0.805393		1.05161	1		100217469	small nucleolar RNA, C/D box 91A
Gm25492	0.749741	1.12556	0.746859	2.26015	2.37643	0.395919	0.784624	0.399715		1.57254	0.636806		0.448054	0.402709		1.45493	0.804434		0.414263	0.289679		NA	NA
Gm26457	1.85994	1.241	0.617595	0.622989	1.96512	2.61915	3.89294	2.64427		0.428605	0.486751		1.41298	0.682023		1.45492	0.799876		4.78948	0.0651872		NA	NA
Gm25321	0.948202	1.4235	2.36139	0.952806	2.00365	1.50216	1.48848	1.01104		1.38053	0.794662		0.723919	0.794662		1.4549	0.794662		0.762912	0.794662		NA	NA
Fmc1	3.50931	3.16104	4.05515	3.24424	5.11673	4.59587	4.33365	3.66705		1.09421	0.752343		0.82427	0.457411		1.45484	0.136178		1.09593	0.736516		66117	formation of mitochondrial complex V assembly factor 1
Gm22772	0.399656	1.59997	1.99059	0.401596	1.26677	1.68838	1.673	1.70457		1.18986	1		1.13792	1		1.45484	0.796913		1.39177	0.814329		NA	NA
Uap1	8.69268	8.65173	7.74649	8.21395	12.4708	12.7588	11.9865	12.0584		0.920217	0.731051		0.95305	0.842159		1.45454	0.118803		1.50644	0.0884283		107652	UDP-N-acetylglucosamine pyrophosphorylase 1
Calr	493.792	498.896	479.181	481.072	738.332	705.435	678.924	714.026		0.967326	0.881379		0.964802	0.872094		1.4544	0.0931994		1.4506	0.0954953		12317	calreticulin
Capn1	33.8537	33.3901	34.6023	33.524	49.4583	48.3243	49.1554	50.4376		1.01312	0.954942		1.01851	0.936055		1.45413	0.0999512		1.46186	0.0952397		12333	calpain 1
Borcs5	1.2929	1.15879	1.49938	1.08588	1.77379	1.79348	1.89831	1.7078		1.05453	0.858899		1.01096	0.981927		1.4541	0.152158		1.39403	0.195116		67774	BLOC-1 related complex subunit 5
Spidr	1.6138	1.69174	1.2542	1.37699	2.49145	2.31418	2.20574	2.27703		0.796091	0.393617		0.932836	0.794835		1.45357	0.156717		1.70324	0.0453397		224008	scaffolding protein involved in DNA repair
Bbx	3.05027	3.13461	3.07584	2.89062	4.30183	4.68848	4.19331	4.4503		0.964693	0.879934		0.961436	0.867694		1.45353	0.111188		1.44862	0.114575		70508	bobby sox HMG box containing
Cox7a1	0.632726	0.542792	0.450209	0.817454	1.05051	0.668251	0.945949	0.28914		1.076	1		0.724863	0.565448		1.45311	0.565448		0.978809	1		12865	cytochrome c oxidase subunit 7A1
Hacd4	7.60878	7.65099	7.10179	7.03435	10.8297	11.332	9.58081	10.3035		0.926376	0.74353		0.897241	0.640961		1.45224	0.108889		1.40657	0.142865		66775	3-hydroxyacyl-CoA dehydratase 4
Sfxn2	0.706871	0.599265	0.753859	0.660164	0.896217	1.00127	1.00955	0.81579		1.08252	0.764375		0.962183	0.89016		1.452	0.130803		1.29059	0.301603		94279	sideroflexin 2
Egln1	34.8358	34.0705	32.4366	32.9498	48.7617	51.2867	51.087	49.9707		0.94892	0.822004		1.01009	0.965958		1.45193	0.109152		1.54552	0.0616945		112405	egl-9 family hypoxia-inducible factor 1
Fndc10	2.66649	2.39733	2.7913	3.17899	4.08268	3.26966	3.52366	3.54196		1.17876	0.486652		0.961035	0.872295		1.45141	0.109333		1.18333	0.470815		230991	fibronectin type III domain containing 10
Tmem9b	18.2612	20.3314	18.1188	18.3984	27.1289	28.8787	26.6692	26.8119		0.94623	0.817365		0.954894	0.846354		1.45118	0.116185		1.46447	0.107752		56786	TMEM9 domain family, member B
Trnp1	1.90042	2.31168	3.32023	3.23171	2.53304	3.58194	3.88588	3.52276		1.55456	0.101277		1.21135	0.472863		1.45098	0.171354		1.13066	0.654588		69539	TMF1-regulated nuclear protein 1
Gm14681	4.00044	2.5907	3.39903	2.83755	5.59414	3.97653	4.92538	4.14012		0.946558	0.905229		0.947643	0.890792		1.44992	0.221961		1.45157	0.245059		NA	NA
Gins2	1.52263	1.41759	1.36392	1.00816	2.43182	1.83251	1.63053	1.62354		0.807034	0.431655		0.763268	0.309191		1.44987	0.161555		1.37123	0.239437		272551	GINS complex subunit 2 (Psf2 homolog)
Dnajc4	9.28168	9.01626	9.44023	9.87538	13.4326	13.0979	11.3052	13.7641		1.05558	0.821299		0.944892	0.81147		1.44967	0.105578		1.29766	0.259672		57431	DnaJ heat shock protein family (Hsp40) member C4
Serpinb6a	52.7927	55.3604	49.0719	51.0906	77.8914	78.8433	80.7075	80.7529		0.926118	0.744436		1.03015	0.899633		1.44918	0.115633		1.61197	0.0432627		20719	serine (or cysteine) peptidase inhibitor, clade B, member 6a
Zfp948	10.1567	11.388	10.2085	10.3526	15.2393	15.9845	16.5068	15.399		0.954355	0.850841		1.02184	0.931085		1.44916	0.128941		1.55164	0.0724507		381066	zinc finger protein 948
Recql5	1.73747	1.69043	1.97213	1.82937	2.39888	2.5661	2.36887	2.53904		1.10895	0.654435		0.98849	0.963244		1.44817	0.10411		1.29087	0.260031		170472	RecQ protein-like 5
Vav3	1.79582	1.78121	2.10178	1.845	2.53551	2.64511	2.95812	2.89372		1.10333	0.693853		1.12952	0.619531		1.44804	0.131614		1.48241	0.108319		57257	vav 3 oncogene
Iba57	0.970136	1.10966	1.19322	1.08427	1.57934	1.43236	1.38823	1.4672		1.09498	0.708645		0.948126	0.825874		1.44753	0.109114		1.2534	0.330784		216792	IBA57 homolog, iron-sulfur cluster assembly
Hpse	5.29521	4.80411	4.21988	4.49168	7.46925	7.1468	9.28394	9.18049		0.862631	0.617774		1.26323	0.425092		1.44707	0.208303		2.11909	0.0111757		15442	heparanase
Spire1	5.5731	5.32227	5.58269	5.36239	7.75674	8.01024	7.48762	7.82147		1.00456	0.986162		0.970959	0.899037		1.44706	0.108307		1.39865	0.144761		68166	spire type actin nucleation factor 1
Cab39l	4.17065	4.23783	4.17574	3.99201	6.34837	5.81585	6.05139	6.15051		0.971379	0.905907		1.0031	0.991673		1.44657	0.122351		1.4938	0.0932289		69008	calcium binding protein 39-like
Sap30	12.6848	12.2846	12.4316	11.0964	17.4792	18.6431	18.2585	16.5458		0.942308	0.811146		0.96354	0.882087		1.44647	0.126619		1.47906	0.10423		60406	sin3 associated polypeptide
Ulk3	2.68722	2.68948	2.68848	2.3262	3.56435	4.21415	3.64009	3.73359		0.932728	0.782698		0.94797	0.829522		1.44646	0.131743		1.47009	0.115066		71742	unc-51-like kinase 3
Engase	0.662315	0.597518	0.706231	0.656157	0.867322	0.955658	0.878616	0.765889		1.08129	0.76711		0.902353	0.680007		1.44615	0.124266		1.20683	0.450193		217364	endo-beta-N-acetylglucosaminidase
Gm8355	1.64433	1.52104	1.73728	2.20309	2.23747	2.34186	2.03372	2.15179		1.2442	0.37398		0.914069	0.718074		1.44579	0.127805		1.06217	0.829407		666904	heat shock protein 8 pseudogene
Mcrip2	2.10897	1.59232	1.91658	2.23075	3.24463	2.11015	2.71047	1.93313		1.1201	0.700941		0.867758	0.614909		1.44556	0.17232		1.11989	0.697504		68241	MAPK regulated corepressor interacting protein 2
Gpm6b	2.10704	2.13474	2.74411	2.20405	3.19332	2.93673	3.5245	3.51735		1.16647	0.53315		1.14869	0.5715		1.44493	0.135535		1.4229	0.148963		14758	glycoprotein m6b
Rpsa-ps12	1.03005	0.868143	0.594054	0.817149	1.54654	1.2024	1.24819	1.04051		0.744967	0.459887		0.833768	0.625097		1.44488	0.304688		1.61696	0.188938		666774	ribosomal protein SA, pseudogene 12
Gm23301	6.69577	5.2122	7.41114	5.23311	7.86049	9.42895	7.78589	9.51937		1.06138	1		1.00031	1		1.44475	0.436829		1.36166	0.524491		NA	NA
Gm15694	1.36702	1.36817	0.851102	0.686829	1.98595	1.98519	2.14593	1.82202		0.569204	0.31724		0.99963	1		1.44473	0.460401		2.53642	0.061899		101669761	NADH dehydrogenase (ubiquinone) 1 alpha subcomplex, 7 (B14.5a), pseudogene
Lmf1	2.30244	2.52163	2.35739	2.4352	3.38014	3.58931	3.1842	3.37709		0.993474	0.979843		0.941437	0.794034		1.44464	0.110197		1.36897	0.17269		76483	lipase maturation factor 1
Cchcr1	1.9403	1.99466	2.14274	2.15264	3.06114	2.62415	3.07803	2.91143		1.09154	0.71765		1.0535	0.827905		1.44456	0.120631		1.39421	0.159295		240084	coiled-coil alpha-helical rod protein 1
Cenpn	1.43871	1.35176	1.65254	1.38669	2.09398	1.93813	1.84365	1.72191		1.0891	0.725919		0.884451	0.599838		1.44435	0.1124		1.17294	0.494353		72155	centromere protein N
Gm6969	204.745	195.153	199.873	203.182	303.87	273.587	300.838	299.127		1.00789	0.974183		1.03898	0.86976		1.44397	0.114321		1.4885	0.0874187		629383	cytochrome c oxidase subunit VIIa polypeptide 2-like pseudogene
Mlx	9.07172	8.37721	8.12111	8.62959	12.473	12.7237	12.5824	11.8655		0.959991	0.867429		0.970303	0.901697		1.44386	0.123187		1.45937	0.111624		21428	MAX-like protein X
Selenop	31.0535	33.8725	33.7139	34.0425	48.5763	45.161	55.5231	54.8835		1.04359	0.861387		1.17782	0.500541		1.44373	0.131626		1.62942	0.0453406		20363	selenoprotein P
Gm30025	1.5278	1.52909	2.77918	1.86897	2.31604	2.10468	1.87695	2.40817		1.5182	0.169877		0.96901	0.955164		1.44366	0.237761		0.921478	0.829619		102631772	predicted gene, 30025
Gm16144	1.16949	1.52161	0.990243	1.46896	1.60632	2.28503	2.75377	3.11749		0.914062	0.859263		1.50663	0.267919		1.44356	0.350841		2.37945	0.0212267		100502720	predicted gene 16144
Mre11a	3.54916	3.74812	3.71432	3.58279	5.24983	5.28228	5.17439	5.08064		0.99998	1		0.9737	0.910815		1.44316	0.114077		1.40524	0.142808		17535	MRE11A homolog A, double strand break repair nuclease
Mypop	2.16747	2.15107	3.15706	2.98331	3.04057	3.1933	2.68767	2.99086		1.42144	0.116927		0.910921	0.681188		1.44303	0.103825		0.924766	0.729456		232934	Myb-related transcription factor, partner of profilin
Hpx	1.03233	0.807188	1.02836	1.23185	1.22705	1.43101	0.945318	1.61673		1.2275	0.514749		0.963194	0.925889		1.44296	0.213308		1.13228	0.697106		15458	hemopexin
Ube2n-ps1	1.05356	1.79256	1.25941	1.90561	2.11497	2.00288	1.54361	1.23572		1.11056	0.843161		0.677541	0.303771		1.44271	0.315098		0.88013	0.839156		12067	ubiquitin-conjugating enzyme E2N, pseudogene 1
Plpbp	3.63223	3.43247	3.12313	3.30409	5.02125	5.16873	4.63349	4.31325		0.909775	0.686486		0.87801	0.576646		1.44232	0.116395		1.39196	0.156616		114863	pyridoxal phosphate binding protein
Polr2l	16.3539	16.8076	16.5538	19.7612	22.7907	25.0415	23.0344	25.8129		1.09506	0.697546		1.02121	0.92967		1.4423	0.114637		1.34503	0.201064		66491	polymerase (RNA) II (DNA directed) polypeptide L
Wnk1	20.462	22.0441	21.3499	19.8439	30.6649	30.6217	27.7043	27.3031		0.969129	0.88503		0.897545	0.617728		1.44183	0.0918962		1.33533	0.18245		232341	WNK lysine deficient protein kinase 1
Fxyd5	11.3974	11.5109	10.8825	10.4559	17.4414	15.5828	17.0827	16.298		0.931475	0.770288		1.0108	0.965621		1.44152	0.130485		1.56428	0.0646493		18301	FXYD domain-containing ion transport regulator 5
Mrpl27	15.4648	12.6771	16.8726	17.4146	20.126	20.4294	19.3699	19.1072		1.21826	0.373065		0.948772	0.814642		1.4409	0.09908		1.12216	0.602501		94064	mitochondrial ribosomal protein L27
Acly	51.8118	53.469	52.5434	51.9161	74.825	76.8569	69.7146	72.5734		0.992199	0.971596		0.938068	0.768945		1.44073	0.0940452		1.36213	0.156155		104112	ATP citrate lyase
Fuom	1.03456	1.15377	1.06003	1.17324	1.46784	1.6858	1.59311	1.46558		1.02046	0.956859		0.969995	0.916768		1.44036	0.143788		1.36913	0.208668		69064	fucose mutarotase
C1qtnf4	0.63728	0.487742	0.672173	0.565036	0.871356	0.752245	0.745393	0.879373		1.09909	0.84991		1.00034	1		1.43936	0.295775		1.31006	0.447682		67445	C1q and tumor necrosis factor related protein 4
Gm49539	1.23025	0.568286	0.754167	1.6166	1.39981	1.19938	1.38653	1.10997		1.31276	0.562917		0.961427	1		1.43908	0.361034		1.05402	0.915982		NA	NA
Lamtor1	23.8859	24.2973	24.753	27.1003	35.8208	33.5195	36.7087	37.0967		1.07616	0.747612		1.06439	0.783973		1.43906	0.110011		1.42332	0.120985		66508	late endosomal/lysosomal adaptor, MAPK and MTOR activator 1
Olfml3	12.4879	14.0303	12.3774	12.5407	19.0324	19.108	18.7943	19.3582		0.939662	0.791026		1.00031	0.999665		1.43824	0.12081		1.53108	0.0692923		99543	olfactomedin-like 3
Gm48583	0.879242	0.879982	1.53276	0.662633	1.39345	1.16076	1.8403	0.468757		1.24192	0.839849		0.909708	1		1.43783	0.695712		1.05331	1		NA	NA
Bcl10	8.27516	8.13366	8.09558	8.60281	11.4523	12.1417	11.9535	12.2807		1.01764	0.942493		1.02713	0.910061		1.43781	0.12092		1.45122	0.111653		12042	B cell leukemia/lymphoma 10
Gm16276	0.553721	0.923645	0.91932	1.11282	1.17007	0.974685	1.35213	0.787225		1.36384	0.687974		0.999344	1		1.43779	0.687974		1.05377	1		102635053	predicted gene 16276
Frmd6	27.9846	27.9854	26.7013	27.5503	39.7187	40.7421	41.3924	40.2455		0.969299	0.891052		1.01463	0.949219		1.43756	0.110204		1.50478	0.07231		319710	FERM domain containing 6
Phka2	2.04814	2.05783	2.00851	2.20223	2.80389	3.0974	3.16093	2.93166		1.02549	0.922878		1.03242	0.895684		1.43703	0.128172		1.44675	0.120435		110094	phosphorylase kinase alpha 2
Bnip3l	35.9523	36.8354	35.0651	36.3787	51.6757	52.8337	53.4803	54.9304		0.981537	0.935486		1.03733	0.872654		1.43579	0.113666		1.5174	0.0684136		12177	BCL2/adenovirus E1B interacting protein 3-like
Armt1	1.87731	1.67926	1.7649	1.98075	2.47935	2.6271	2.44354	2.42084		1.05312	0.825744		0.952612	0.83354		1.43559	0.111275		1.29858	0.250885		73419	acidic residue methyltransferase 1
Sik1	3.07127	2.59297	3.00315	3.16191	4.27021	3.86061	4.65363	4.48027		1.08837	0.733773		1.12334	0.633452		1.43528	0.140568		1.48139	0.106601		17691	salt inducible kinase 1
Csf1	27.2971	27.2101	23.361	21.2095	41.9601	36.2282	42.6926	38.8311		0.817707	0.429365		1.04266	0.869726		1.43444	0.156842		1.82905	0.0183588		12977	colony stimulating factor 1 (macrophage)
Dus2	2.29799	2.42929	2.48946	2.48233	3.35361	3.42816	3.08129	2.98629		1.05169	0.83095		0.894762	0.620238		1.43426	0.105272		1.22026	0.375632		66369	dihydrouridine synthase 2
Pygl	12.1825	12.1015	12.5968	13.0592	17.5992	17.2294	18.7974	20.0495		1.05649	0.813884		1.11536	0.638447		1.43419	0.121456		1.51411	0.0749179		110095	liver glycogen phosphorylase
Tshz3	10.3524	10.8046	11.1513	11.133	15.0395	15.2958	14.3495	14.1667		1.05328	0.81378		0.940037	0.778015		1.43378	0.100177		1.27963	0.260178		243931	teashirt zinc finger family member 3
Kifc3	11.1175	10.1676	9.73813	9.08943	15.4205	15.0965	14.4718	13.3726		0.884556	0.605115		0.912432	0.698577		1.43368	0.128131		1.47886	0.0988294		16582	kinesin family member C3
Jmjd1c	3.67938	3.86986	3.78957	3.51729	5.12881	5.69426	5.15397	5.5608		0.967899	0.888862		0.98999	0.966106		1.43362	0.119574		1.46635	0.0982499		108829	jumonji domain containing 1C
Limd1	12.1338	11.2432	11.807	11.3368	17.1414	16.371	15.8435	15.894		0.990023	0.965427		0.947037	0.808118		1.43353	0.107729		1.37128	0.158366		29806	LIM domains containing 1
Glmp	19.6708	19.6719	19.1587	20.4769	28.3851	28.0088	30.1268	29.8921		1.00744	0.97485		1.06428	0.785911		1.43338	0.116931		1.51424	0.070988		56700	glycosylated lysosomal membrane protein
Shisa5	71.4008	69.5524	73.7854	69.684	98.3586	103.634	104.133	106.552		1.01785	0.937519		1.04303	0.851269		1.43304	0.109788		1.46848	0.0877763		66940	shisa family member 5
Ppard	7.3239	6.91782	7.11623	6.75156	10.0568	10.352	9.65153	9.07881		0.973749	0.90772		0.917769	0.704177		1.43298	0.111498		1.3506	0.183643		19015	peroxisome proliferator activator receptor delta
Nme1	5.36832	5.32939	4.77111	4.82732	7.82756	7.50362	7.9047	7.79158		0.897275	0.668276		1.02381	0.927575		1.43298	0.149807		1.63505	0.0498193		18102	NME/NM23 nucleoside diphosphate kinase 1
Mettl26	3.12166	2.54876	3.92799	3.41197	3.81897	4.30915	4.44183	4.61325		1.29412	0.289612		1.11392	0.657844		1.43288	0.134388		1.23337	0.382171		68347	methyltransferase like 26
Rps12-ps9	2.66637	2.06211	2.29392	2.31396	3.32938	3.4561	2.40992	2.71386		0.97462	1		0.756041	0.38824		1.43214	0.276151		1.1109	0.806109		100503211	ribosomal protein S12, pseudogene 9
Nceh1	4.51087	3.76836	3.53979	3.3302	5.9137	5.94059	5.28916	5.24172		0.829838	0.457217		0.888385	0.635337		1.43169	0.149882		1.53269	0.0877815		320024	neutral cholesterol ester hydrolase 1
Bean1	0.913466	0.872678	0.992677	1.34904	1.35995	1.19863	1.08632	1.19537		1.31025	0.271673		0.891846	0.644832		1.4316	0.134814		0.974448	0.917124		65115	brain expressed, associated with Nedd4, 1
Pgrmc1	137.211	133.677	119.017	125.5	191.689	196.043	184.146	193.564		0.902652	0.656825		0.974152	0.909643		1.43133	0.120272		1.54471	0.0599099		53328	progesterone receptor membrane component 1
Slc35f2	2.61733	2.38787	2.55406	2.37956	3.48021	3.68572	4.62108	4.5564		0.985723	0.969294		1.28053	0.372752		1.4313	0.200446		1.85938	0.0261618		72022	solute carrier family 35, member F2
Gm11110	2.88437	2.81914	2.28965	3.1701	4.04746	4.11729	4.43353	4.97372		0.957227	0.881506		1.15202	0.603063		1.43109	0.187731		1.72232	0.0455399		100169874	predicted gene 11110
Il17rc	9.83099	9.18693	9.77515	9.55125	12.9694	14.2455	12.2589	11.6215		1.01622	0.945593		0.877506	0.556766		1.43091	0.107081		1.23559	0.342003		171095	interleukin 17 receptor C
Srm	33.5393	30.3591	28.7408	29.8731	46.5239	44.9089	41.9995	40.1155		0.917305	0.710478		0.898103	0.642411		1.43086	0.121899		1.4009	0.1458		20810	spermidine synthase
Tmem147	27.3972	24.5912	25.1692	25.7823	35.5171	38.8563	38.5023	37.6523		0.980056	0.935402		1.02395	0.922545		1.43048	0.133534		1.49455	0.0923257		69804	transmembrane protein 147
Nhej1	1.55716	1.60176	1.55117	1.73857	1.91942	2.60393	1.85594	2.12157		1.04118	0.921082		0.879442	0.650041		1.43043	0.186523		1.20822	0.518914		75570	non-homologous end joining factor 1
Crip1	3.56324	3.37519	3.50729	4.41174	5.49028	4.43533	4.5947	5.85741		1.14117	0.594578		1.05293	0.839516		1.43018	0.140882		1.3196	0.252585		12925	cysteine-rich protein 1 (intestinal)
Gm26202	4.46384	3.723	2.22334	2.99035	5.50234	6.28597	3.89294	1.58656		0.644577	0.542614		0.475013	0.20659		1.42985	0.630788		1.05284	1		NA	NA
Rpl31-ps10	0.63966	0.768238	0.12744	0.642766	0.675836	1.35115	0.535537	0.409232		0.555937	0.413811		0.475258	0.223791		1.42978	0.645077		1.2211	1		665533	ribosomal protein L31, pseudogene 10
Gm38285	0.891639	0.577428	0.992707	0.579744	0.997481	1.10788	0.933124	0.782956		1.07037	0.921581		0.816666	0.602225		1.42913	0.322145		1.09036	0.849389		NA	NA
Eif3i	27.5494	24.5133	24.6848	24.4016	38.9755	35.401	38.2774	37.2726		0.942836	0.801154		1.01578	0.946911		1.42857	0.126188		1.53909	0.0647946		54709	eukaryotic translation initiation factor 3, subunit I
Rcor2	2.26704	1.59439	1.73952	1.78549	2.62182	2.89584	2.77327	2.85827		0.912949	0.737745		1.02061	0.945646		1.42847	0.17122		1.59692	0.0725141		104383	REST corepressor 2
Fntb	6.17366	5.76612	5.85995	5.71612	8.48349	8.56989	7.81908	8.09596		0.969547	0.896266		0.933256	0.764727		1.42817	0.120746		1.37471	0.16622		110606	farnesyltransferase, CAAX box, beta
Pdgfra	60.9737	60.4553	56.2123	55.5641	87.3436	86.0413	98.7275	98.8673		0.920509	0.735374		1.13963	0.593683		1.42787	0.146892		1.76776	0.0208287		18595	platelet derived growth factor receptor, alpha polypeptide
Itgb1bp1	7.90578	6.98801	7.50111	7.78685	10.5362	10.7306	11.452	11.9852		1.02646	0.917651		1.10203	0.689511		1.42778	0.143024		1.53291	0.078824		16413	integrin beta 1 binding protein 1
Slc25a5	80.2055	71.7164	72.639	73.1554	112.771	103.978	109.426	109.266		0.959669	0.857535		1.00897	0.969269		1.42669	0.120339		1.49998	0.0765674		11740	solute carrier family 25 (mitochondrial carrier, adenine nucleotide translocator), member 5
Tmem219	3.60789	4.26553	3.32078	4.04943	5.70674	5.52628	5.18889	4.88186		0.936093	0.788722		0.896603	0.649492		1.42641	0.13519		1.36623	0.193557		68742	transmembrane protein 219
Sepsecs	2.23714	2.12811	2.15265	1.94178	2.98568	3.24056	3.1313	3.36025		0.937993	0.801054		1.04259	0.869451		1.42614	0.151907		1.58517	0.0627359		211006	Sep (O-phosphoserine) tRNA:Sec (selenocysteine) tRNA synthase
Prickle1	25.3422	24.5392	26.5087	25.5771	34.2895	36.8387	33.2069	33.1571		1.04419	0.840342		0.933023	0.745833		1.42592	0.0974352		1.27411	0.257311		106042	prickle planar cell polarity protein 1
Eef1d	16.1816	16.8964	15.9411	16.6421	23.8613	23.2932	22.0358	22.2529		0.985045	0.945964		0.939228	0.774995		1.42553	0.10624		1.35923	0.161863		66656	eukaryotic translation elongation factor 1 delta (guanine nucleotide exchange protein)
Prelid1	124.55	120.483	117.003	118.31	172.847	176.453	163.149	166.985		0.960331	0.853594		0.945132	0.79673		1.42552	0.106248		1.40295	0.122874		66494	PRELI domain containing 1
Ufsp1	1.21246	1.30682	1.48652	1.54636	1.92154	1.67454	1.9033	1.74032		1.20289	0.544923		1.01334	1		1.42541	0.203986		1.20082	0.520472		70240	UFM1-specific peptidase 1
Gm17146	0.909968	0.910734	1.55395	1.43689	1.37347	1.23565	0.680218	0.831665		1.63157	0.29086		0.584525	0.287845		1.42522	0.486161		0.510564	0.151829		NA	NA
Rps8-ps1	0.464984	0.6205	0.849193	0.934483	0.982561	0.57294	1.37875	1.7353		1.63182	0.335555		1.98824	0.11473		1.42522	0.52377		1.73714	0.186011		629732	ribosomal protein S8, pseudogene 1
Cep83	2.32242	2.68402	2.6118	2.50756	3.4873	3.6476	3.80937	3.60453		1.02255	0.928954		1.0391	0.873305		1.425	0.134559		1.44807	0.116676		77048	centrosomal protein 83
Coq5	5.5467	5.7747	6.08109	5.57363	8.4201	7.70984	8.1567	7.54584		1.02944	0.903108		0.973525	0.909391		1.42458	0.122087		1.3472	0.192122		52064	coenzyme Q5 methyltransferase
Cltb	9.64584	9.65395	10.1728	9.60283	13.9383	13.5552	13.2238	13.6005		1.02466	0.915484		0.975659	0.913835		1.4245	0.116206		1.35638	0.175756		74325	clathrin, light polypeptide (Lcb)
Exosc3	6.57439	5.66604	6.69465	6.86323	7.94954	9.48949	7.10962	7.98374		1.10754	0.654108		0.865516	0.5158		1.42438	0.112491		1.11312	0.63413		66362	exosome component 3
Frmd4a	3.20424	3.20488	3.12008	2.96305	4.53716	4.58982	3.77168	3.93953		0.949141	0.813249		0.844888	0.442951		1.42403	0.108138		1.26761	0.28104		209630	FERM domain containing 4A
Ftl1	546.485	502.844	490.783	469.105	750.498	743.577	729.741	737.97		0.914765	0.695021		0.982355	0.937597		1.42383	0.120673		1.52904	0.0624765		14325	ferritin light polypeptide 1
Msi2	5.38657	5.66554	5.89828	5.67426	7.73886	7.99603	7.27144	6.86354		1.04708	0.832567		0.898332	0.619642		1.42365	0.102294		1.2214	0.354639		76626	musashi RNA-binding protein 2
Anapc13	3.01095	3.01348	4.05321	3.63886	3.89056	4.68406	3.61944	4.18667		1.27661	0.271173		0.910355	0.672693		1.42294	0.110431		1.01471	0.960483		69010	anaphase promoting complex subunit 13
Gm14270	1.08606	1.20139	0.626355	1.20621	1.57024	1.69038	1.19641	1.46279		0.80182	0.566664		0.81607	0.56195		1.42274	0.316458		1.44792	0.305662		20461	silica-induced gene 111
Cdc25b	1.89386	1.76563	1.58938	1.32953	2.54918	2.65779	2.37566	2.44815		0.797846	0.398352		0.92645	0.774499		1.42248	0.17752		1.65176	0.0569524		12531	cell division cycle 25B
Ubxn7	6.27837	6.276	6.23519	6.42021	8.65213	9.20574	8.72198	8.71136		1.00805	0.972192		0.976228	0.914086		1.42241	0.112053		1.37751	0.148506		224111	UBX domain protein 7
Tmpo	5.70292	5.38647	4.49399	4.74974	7.90695	7.8621	7.51439	6.86385		0.833579	0.452361		0.911812	0.702607		1.42195	0.145634		1.5554	0.0684599		21917	thymopoietin
Gm15427	15.573	17.0445	16.5111	17.4789	25.4985	20.8718	17.8225	19.5183		1.04204	0.863578		0.80534	0.332012		1.42134	0.115022		1.09848	0.679482		100041686	predicted pseudogene 15427
4930430F08Rik	0.585694	0.771299	0.783041	0.797624	0.920084	1.00926	0.846831	0.89568		1.1646	0.520891		0.90322	0.665258		1.42118	0.129049		1.10222	0.67408		68281	RIKEN cDNA 4930430F08 gene
Ndufv3	12.3891	12.5664	12.0846	12.8302	17.8161	17.6491	18.5199	18.7076		0.998367	0.996519		1.04968	0.837481		1.42107	0.135653		1.49412	0.0882868		78330	NADH:ubiquinone oxidoreductase core subunit V3
Sdk1	2.60394	2.85059	2.67649	2.53769	3.70514	4.0446	4.38206	4.29733		0.955947	0.860176		1.11994	0.652304		1.4207	0.162963		1.66443	0.0432742		330222	sidekick cell adhesion molecule 1
Gas2l3	0.949011	1.28018	0.890559	0.863786	1.56941	1.59786	1.38899	1.56186		0.787162	0.378777		0.93167	0.793803		1.42049	0.187812		1.68126	0.0538485		237436	growth arrest-specific 2 like 3
Ralgps2	1.69664	1.67805	1.74991	1.56013	2.35489	2.43851	2.22366	2.48323		0.980859	0.938595		0.981939	0.940421		1.42027	0.132962		1.42183	0.13282		78255	Ral GEF with PH domain and SH3 binding motif 2
Ndufa5	10.8713	11.9591	12.79	12.1954	14.9022	17.5194	14.9569	16.4883		1.09435	0.694842		0.969866	0.894988		1.41989	0.120707		1.25837	0.309238		68202	NADH:ubiquinone oxidoreductase subunit A5
Nsun6	0.801786	0.850801	0.673605	0.873628	1.13291	1.21409	0.869419	0.906426		0.936234	0.804222		0.756879	0.253241		1.41957	0.148968		1.14761	0.589286		74455	NOL1/NOP2/Sun domain family member 6
Slc29a1	3.60757	3.40532	3.60572	3.60084	5.39232	4.56195	4.40676	4.95306		1.0276	0.910592		0.940273	0.787307		1.41924	0.123472		1.29862	0.249744		63959	solute carrier family 29 (nucleoside transporters), member 1
E2f1	3.55711	3.03836	3.81836	3.14299	5.03804	4.3236	5.263	4.88821		1.05547	0.831241		1.08433	0.741612		1.41915	0.151806		1.45795	0.12377		13555	E2F transcription factor 1
Abl2	4.97016	5.51659	5.59781	5.31375	7.24293	7.63738	7.4038	7.6581		1.04051	0.861357		1.0122	0.958039		1.41892	0.120755		1.38032	0.152715		11352	v-abl Abelson murine leukemia viral oncogene 2 (arg, Abelson-related gene)
Rab7-ps1	0.932958	0.855931	1.00682	1.01561	1.47858	1.06745	1.46455	1.74088		1.12912	0.826852		1.25646	0.553937		1.41854	0.356478		1.57864	0.208649		19350	RAB7, member RAS oncogene family, pseudogene 1
Abhd12	18.1751	18.8761	18.8901	19.2789	25.3385	27.2102	22.5344	25.6629		1.03017	0.894006		0.917191	0.694604		1.41822	0.11249		1.26269	0.289153		76192	abhydrolase domain containing 12
Fam122b	1.031	1.10871	0.928703	1.00294	1.4949	1.54066	1.51515	1.29815		0.90286	0.695576		0.926942	0.768467		1.41813	0.16079		1.45595	0.132538		78755	family with sequence similarity 122, member B
Ptpn13	2.16977	2.18759	2.35647	2.20038	3.00176	3.17785	3.37054	3.07624		1.04578	0.849784		1.04324	0.856649		1.4181	0.132431		1.41466	0.134861		19249	protein tyrosine phosphatase, non-receptor type 13
Acox3	3.54681	3.67162	3.5499	3.54716	5.24635	4.98721	4.05885	4.30999		0.983189	0.940586		0.817798	0.360169		1.41764	0.112735		1.17916	0.454464		80911	acyl-Coenzyme A oxidase 3, pristanoyl
Helb	2.05554	2.0283	2.40333	1.98794	2.82435	2.96595	2.86824	2.96352		1.07527	0.757804		1.00715	0.981482		1.4176	0.129195		1.32779	0.217544		117599	helicase (DNA) B
Gm12191	34.3233	39.9153	44.8502	32.2558	55.4978	49.7526	57.7341	45.9328		1.03865	0.878947		0.985013	0.95318		1.41753	0.149535		1.34433	0.221182		666899	ribosomal protein L30 pseudogene
H2-DMa	1.9074	2.06341	1.95596	2.18444	2.75619	2.87362	2.78874	2.54227		1.04264	0.866341		0.947006	0.817666		1.41742	0.123623		1.28742	0.264116		14998	histocompatibility 2, class II, locus DMa
Jmjd6	11.0757	10.6523	9.50528	9.47452	15.6934	15.1003	15.7168	15.4207		0.873533	0.582247		1.01117	0.964872		1.41718	0.155107		1.64047	0.0440952		107817	jumonji domain containing 6
Orc1	0.861804	1.12685	0.720024	0.670443	1.32176	1.49741	1.29466	1.06713		0.699755	0.238342		0.838087	0.55178		1.41689	0.234328		1.69695	0.076653		18392	origin recognition complex, subunit 1
Ptgr2	2.24296	2.31832	2.45371	2.53251	3.16262	3.29923	3.33746	3.5222		1.09312	0.704885		1.06153	0.798831		1.41648	0.131412		1.37555	0.167499		77219	prostaglandin reductase 2
Gng5-ps	3.06663	3.77748	4.93473	3.08151	4.48623	5.23192	3.70304	4.27598		1.17047	0.705428		0.82187	0.602865		1.41629	0.323688		0.994478	1		100043507	G protein subunit gamma 5, pseudogene
Micall1	5.4556	5.62266	5.62521	5.8666	7.76107	7.92953	6.63774	7.0041		1.03732	0.867047		0.869437	0.517356		1.41628	0.107613		1.18706	0.427995		27008	microtubule associated monooxygenase, calponin and LIM domain containing -like 1
Eif2ak3	4.02852	3.52591	3.62932	3.87068	5.35012	5.34805	4.78704	5.19398		0.992788	0.978298		0.932966	0.761287		1.41603	0.125718		1.3307	0.208827		13666	eukaryotic translation initiation factor 2 alpha kinase 3
Piezo1	38.526	37.6621	39.3477	37.9061	53.3714	54.487	48.9527	50.4474		1.01399	0.94778		0.921581	0.698991		1.41568	0.100461		1.28667	0.233126		234839	piezo-type mechanosensitive ion channel component 1
Plekha1	6.79977	6.11302	6.31602	6.42248	8.82611	9.45162	9.56732	9.10687		0.986503	0.954599		1.02169	0.926913		1.41543	0.133293		1.46592	0.0985212		101476	pleckstrin homology domain containing, family A (phosphoinositide binding specific) member 1
Nudt19	3.77123	3.59381	3.6309	3.84393	5.56687	4.8596	5.07971	5.88745		1.01489	0.959493		1.05179	0.838905		1.41541	0.148004		1.46687	0.110519		110959	nudix (nucleoside diphosphate linked moiety X)-type motif 19
Tpp1	36.7651	38.1643	37.3233	37.6681	52.6663	53.3779	50.4025	50.2951		1.00083	0.997384		0.949582	0.809556		1.41524	0.106077		1.34278	0.169981		12751	tripeptidyl peptidase I
AI506816	0.993294	1.00494	0.946455	0.911324	1.44872	1.37975	1.46887	1.13971		0.929822	0.785399		0.9225	0.75422		1.41491	0.158565		1.40376	0.17004		433855	expressed sequence AI506816
Spcs3	23.649	24.1017	22.1404	22.1936	33.5806	33.9655	33.8751	32.6399		0.928451	0.74716		0.984737	0.947201		1.41452	0.131275		1.50028	0.0778311		76687	signal peptidase complex subunit 3 homolog (S. cerevisiae)
Gm10288	6.39374	6.57938	6.27945	6.24381	11.4175	6.94295	9.04729	6.72147		0.965387	0.914867		0.859245	0.575095		1.41452	0.191929		1.25899	0.394477		100040540	ribosomal protein L11 pseudogene
Osr2	11.3188	11.542	10.7035	10.3678	16.6127	15.7182	12.6416	13.4067		0.921735	0.719672		0.805696	0.338079		1.41419	0.124735		1.23615	0.34834		107587	odd-skipped related 2
B4galt5	36.0442	36.8834	37.3705	37.46	50.5595	52.5673	52.6993	55.2139		1.02609	0.907766		1.04641	0.837629		1.41408	0.11782		1.44208	0.0984841		56336	UDP-Gal:betaGlcNAc beta 1,4-galactosyltransferase, polypeptide 5
Fam13c	12.8987	12.8568	13.1289	12.9848	17.9936	18.4255	20.6341	21.8159		1.01391	0.954597		1.16559	0.520974		1.41401	0.147614		1.62554	0.0426661		71721	family with sequence similarity 13, member C
Tmed10	60.8744	60.9922	54.34	57.0641	85.5949	86.7133	81.717	84.0754		0.914149	0.689507		0.962185	0.863773		1.4139	0.123701		1.4882	0.0774692		68581	transmembrane p24 trafficking protein 10
Cope	28.9313	29.2011	28.2167	28.637	41.5846	40.609	39.2278	38.9839		0.978005	0.920135		0.951556	0.821334		1.41388	0.115107		1.37564	0.146752		59042	coatomer protein complex, subunit epsilon
Gm10076	81.6047	88.2273	88.1906	95.9208	113.496	126.62	125.335	123.403		1.08406	0.724863		1.0359	0.878163		1.41377	0.128661		1.35096	0.186357		100126819	ribosomal protein L41 pseudogene
Gpx8	106.499	108.436	98.735	105.811	155.327	148.493	155.447	148.687		0.951664	0.827607		1.00103	0.996928		1.41352	0.127339		1.48685	0.0807915		69590	glutathione peroxidase 8 (putative)
Aldh1l2	8.07583	7.99232	8.00626	7.45444	11.1679	11.538	11.5206	11.628		0.962202	0.869192		1.01949	0.934411		1.41306	0.136127		1.4972	0.0821519		216188	aldehyde dehydrogenase 1 family, member L2
Frrs1	6.20132	6.05321	5.9187	6.11765	8.71258	8.6037	8.87387	8.15353		0.982197	0.939182		0.983325	0.942534		1.41299	0.130679		1.41462	0.129483		20321	ferric-chelate reductase 1
Gm47283	5.1141	5.13991	5.80081	5.40883	7.36713	7.11466	5.71184	6.75901		1.09318	0.682736		0.861141	0.489015		1.41219	0.110144		1.11244	0.62347		NA	NA
Tipin	5.64051	4.94607	4.79404	5.12191	7.84577	7.10493	8.58364	7.311		0.936678	0.801356		1.06315	0.808025		1.41197	0.170066		1.60262	0.0616027		66131	timeless interacting protein
Gm15408	1.15723	1.01782	0.73359	1.44476	1.51909	1.55554	1.61477	1.68263		1.00101	1		1.07218	0.841676		1.41187	0.265091		1.51226	0.177281		100503307	predicted gene 15408
Etfrf1	4.70601	5.77467	5.28064	6.26891	7.1439	7.65531	8.41584	7.45956		1.10192	0.687752		1.07272	0.76711		1.41187	0.145976		1.37446	0.179831		67636	electron transfer flavoprotein regulatory factor 1
Dipk2a	6.39064	6.91064	7.03683	6.66771	9.06742	9.71043	9.26323	9.5033		1.03032	0.898592		0.999394	1		1.41164	0.130071		1.36927	0.167401		68861	divergent protein kinase domain 2A
Sumf2	15.2082	15.3659	14.4102	15.6095	21.0417	22.0853	20.7852	20.4631		0.981867	0.937601		0.956444	0.844988		1.41051	0.128972		1.37399	0.160874		67902	sulfatase modifying factor 2
Il15ra	0.565594	0.598728	0.60676	0.699496	0.907863	0.735201	0.83095	0.719056		1.12153	0.669177		0.943628	0.834396		1.41019	0.168133		1.18651	0.499871		16169	interleukin 15 receptor, alpha chain
Aacs	32.4856	29.9511	32.0608	32.303	43.5631	44.4475	43.5305	46.0377		1.03086	0.890439		1.0177	0.936698		1.40957	0.118211		1.39157	0.132527		78894	acetoacetyl-CoA synthetase
Creld2	26.5511	26.4317	23.3809	26.6444	37.1417	37.5386	37.5672	39.031		0.944184	0.811878		1.02568	0.91667		1.40945	0.150791		1.5311	0.0748519		76737	cysteine-rich with EGF-like domains 2
Lrp8	3.23176	3.12387	3.12823	3.06364	4.40507	4.5523	4.27153	4.09206		0.974237	0.909669		0.933722	0.761151		1.4093	0.127543		1.35069	0.181928		16975	low density lipoprotein receptor-related protein 8, apolipoprotein e receptor
Rpp14	4.61227	4.35409	4.87542	4.14893	6.49039	6.14754	6.66064	6.35682		1.00649	0.984899		1.03003	0.904167		1.40924	0.148716		1.44221	0.122242		67053	ribonuclease P 14 subunit
Sf3b5	6.28243	6.55232	6.40877	6.0093	9.28483	8.80257	8.64333	9.11519		0.967549	0.890068		0.981814	0.939074		1.40915	0.139141		1.42992	0.12325		66125	splicing factor 3b, subunit 5
mt-Tc	79.8645	75.5318	80.2873	80.9885	125.411	93.6347	105.05	84.3762		1.03779	0.889932		0.865041	0.542807		1.40909	0.14189		1.17453	0.505379		NA	NA
Etfb	5.15157	4.40747	5.95947	6.22025	7.37427	6.09898	5.39126	5.93598		1.27384	0.281057		0.840791	0.437775		1.40901	0.126891		0.930014	0.753155		110826	electron transferring flavoprotein, beta polypeptide
Mrpl30	11.0328	11.6122	11.6922	11.8395	16.1547	15.7527	14.1345	15.2484		1.03915	0.86288		0.920885	0.707183		1.40896	0.117626		1.24861	0.310849		107734	mitochondrial ribosomal protein L30
Ubtd1	21.9576	21.8039	18.6179	18.5213	31.4373	30.1839	28.979	30.1677		0.848697	0.503933		0.959845	0.867928		1.40804	0.161882		1.59245	0.0578438		226122	ubiquitin domain containing 1
Psap	368.309	342.338	351.848	353.487	496.948	503.569	513.257	541.283		0.992524	0.973237		1.05399	0.813567		1.40789	0.125806		1.49509	0.0721542		19156	prosaposin
Lonp1	20.6192	21.0791	19.9562	20.8859	29.7751	28.923	29.2496	28.3398		0.979468	0.926193		0.981113	0.931887		1.40766	0.122737		1.41002	0.120959		74142	lon peptidase 1, mitochondrial
Hectd3	5.00258	4.98704	4.82609	5.06653	6.88053	7.18009	6.81523	7.09113		0.990288	0.969464		0.989025	0.963993		1.40742	0.136327		1.40563	0.137871		76608	HECT domain E3 ubiquitin protein ligase 3
Pbdc1	5.05946	4.73831	4.97681	4.92466	6.86214	6.9265	6.75551	7.06056		1.01058	0.965987		1.00199	0.995156		1.40724	0.134835		1.39527	0.144802		67683	polysaccharide biosynthesis domain containing 1
Rnase2a	5.67685	5.05033	5.65502	5.70441	6.59028	8.51225	8.5814	8.29496		1.05883	0.842943		1.11733	0.669412		1.40719	0.184403		1.48494	0.125081		93726	ribonuclease, RNase A family, 2A (liver, eosinophil-derived neurotoxin)
Zfp54	1.17822	1.12794	1.25874	1.2011	1.64177	1.60506	1.50109	1.76611		1.06654	0.813655		1.00612	1		1.40711	0.159556		1.3274	0.246264		22712	zinc finger protein 54
Tfb1m	0.951355	0.898513	0.880958	0.915581	1.1892	1.41517	1.26205	1.41445		0.971203	0.931289		1.02756	0.931046		1.40711	0.180693		1.48877	0.118618		224481	transcription factor B1, mitochondrial
Eef1akmt4	2.0374	2.00913	1.7908	2.16772	2.81741	2.87961	2.6966	2.65164		0.978189	0.951559		0.938879	0.81072		1.4071	0.163006		1.35055	0.218089		110599566	EEF1A lysine methyltransferase 4
Tctn3	2.51174	2.42512	2.28131	2.24185	3.18454	3.76068	3.3244	3.41865		0.916266	0.726868		0.970895	0.908497		1.4065	0.158745		1.49035	0.100203		67590	tectonic family member 3
Wars	27.7776	25.6949	24.4286	25.234	38.0049	37.205	35.0602	36.5445		0.928755	0.742934		0.952067	0.827282		1.40649	0.129477		1.44179	0.104089		22375	tryptophanyl-tRNA synthetase
Tmem178	4.56211	4.19496	4.45935	5.30055	5.60338	6.71544	7.13171	8.23918		1.11439	0.688149		1.24755	0.397065		1.40639	0.196384		1.57446	0.0824325		68027	transmembrane protein 178
Mettl18	1.0867	1.02364	1.1462	1.15621	1.28324	1.68782	1.4383	1.36321		1.09066	0.78876		0.943169	0.857132		1.40628	0.218188		1.21612	0.49409		69962	methyltransferase like 18
Gm4815	10.4598	9.49477	9.25647	9.3862	14.2896	13.7703	13.7467	13.7467		0.934291	0.781944		0.97982	0.937005		1.40594	0.150961		1.47445	0.102352		218501	calponin 3, acidic pseudogene
Cops9	12.1622	13.3347	11.6334	14.1014	16.088	19.7616	14.1122	18.9191		1.00931	0.974274		0.921357	0.72882		1.40591	0.147463		1.2834	0.28886		66915	COP9 signalosome subunit 9
Gabarapl1	38.9893	36.4976	35.4652	37.9717	51.8039	54.3211	54.6811	56.8144		0.972842	0.906115		1.0506	0.831089		1.40584	0.140691		1.5182	0.0712185		57436	gamma-aminobutyric acid (GABA) A receptor-associated protein-like 1
Smoc1	39.9482	40.7709	46.1744	46.5082	53.0223	60.4379	51.7953	55.0293		1.14821	0.502592		0.941516	0.770046		1.4056	0.0989337		1.15258	0.490675		64075	SPARC related modular calcium binding 1
Gm42929	0.71447	1.09142	1.38599	1.02023	0.953527	1.5886	1.45607	1.52364		1.33105	0.38614		1.17137	0.629467		1.40559	0.301229		1.23703	0.498998		NA	NA
Camk2d	5.63066	5.74944	6.01164	5.96693	7.72996	8.26286	7.57335	7.86986		1.05259	0.809692		0.965634	0.869432		1.40531	0.109396		1.28922	0.231571		108058	calcium/calmodulin-dependent protein kinase II, delta
Pde12	3.01731	2.85068	3.16784	3.17035	4.07423	4.17183	4.17969	3.74459		1.08011	0.728761		0.961003	0.858314		1.40515	0.121768		1.2502	0.309611		211948	phosphodiesterase 12
Triobp	11.3014	11.7516	11.3089	11.4274	16.0107	16.3699	15.036	15.7599		0.986262	0.949393		0.951058	0.815988		1.4046	0.115275		1.35446	0.159469		110253	TRIO and F-actin binding protein
Npc2	55.2324	53.4454	54.4973	60.0131	74.8452	77.7936	83.2551	87.3579		1.05367	0.817368		1.11775	0.62247		1.4045	0.1338		1.48992	0.078646		67963	NPC intracellular cholesterol transporter 2
Ssr3	211.597	213.236	200.299	196.457	295.782	300.626	287.504	286.132		0.933911	0.755063		0.961817	0.859001		1.40386	0.122355		1.44581	0.093288		67437	signal sequence receptor, gamma
Flnc	80.6435	76.5365	77.5206	74.6159	110.017	110.621	97.8308	99.5782		0.967913	0.877292		0.894718	0.598153		1.40373	0.108828		1.29758	0.217657		68794	filamin C, gamma
Tbl1xr1	1.58605	1.72873	1.78015	1.67017	2.19225	2.46103	2.4045	2.20084		1.04088	0.864915		0.989721	0.969249		1.40363	0.136868		1.33464	0.203592		81004	transducin (beta)-like 1X-linked receptor 1
Coq9	7.23396	7.52521	6.38619	7.44405	10.0012	10.7162	10.221	10.7009		0.937066	0.788077		1.00986	0.969774		1.40359	0.156922		1.51262	0.0843588		67914	coenzyme Q9
Stk32b	1.59423	2.01546	1.17018	1.4755	2.39361	2.67331	2.61969	2.14723		0.733153	0.282011		0.940904	0.837937		1.40331	0.233454		1.80094	0.0406184		64293	serine/threonine kinase 32B
Wdr12	1.31868	1.4291	1.26526	1.17062	1.95312	1.9011	1.96422	1.96678		0.886542	0.630831		1.01991	0.939468		1.40252	0.171771		1.61351	0.0540927		57750	WD repeat domain 12
Dhx8	9.36029	9.30084	8.69247	8.66217	12.8951	13.2759	11.7067	11.3333		0.929998	0.748098		0.880375	0.570455		1.40238	0.132319		1.32755	0.207628		217207	DEAH (Asp-Glu-Ala-His) box polypeptide 8
Stk10	9.5747	9.0509	8.62775	8.63753	12.0468	14.0706	10.908	11.8296		0.926974	0.739412		0.870601	0.540889		1.40218	0.136102		1.31691	0.225125		20868	serine/threonine kinase 10
Gm50335	0.743974	0.59568	1.03756	0.897104	0.943259	0.942895	0.778589	0.713953		1.43829	0.396334		0.793681	0.623273		1.40216	0.381389		0.773772	0.633827		NA	NA
Gm7363	1.33319	0.849105	1.0866	1.21787	1.02442	2.04806	1.26838	1.55077		1.05499	1		0.917846	0.909392		1.40215	0.394569		1.21987	0.621705		664841	predicted gene 7363
Rdh10	6.99801	7.23658	7.28376	7.74453	9.61682	10.3375	9.56204	9.97799		1.05574	0.809374		0.979237	0.926538		1.40173	0.12839		1.30016	0.237043		98711	retinol dehydrogenase 10 (all-trans)
Exosc2	3.98521	3.78746	3.96989	4.10551	5.74975	5.14626	4.85405	5.14204		1.03892	0.87064		0.917424	0.698637		1.40161	0.125665		1.2377	0.334764		227715	exosome component 2
Dhcr7	6.75869	6.93078	6.87349	7.13401	9.53001	9.65804	9.97897	10.5041		1.02323	0.92313		1.06748	0.778948		1.4016	0.146094		1.46222	0.101871		13360	7-dehydrocholesterol reductase
Mrpl57	4.7933	4.55173	5.13339	4.93164	6.08417	7.01483	6.93381	6.803		1.07702	0.75164		1.04868	0.838455		1.40153	0.142648		1.36465	0.174094		67840	mitochondrial ribosomal protein L57
Trmt11	1.14792	0.939167	1.16166	1.16265	1.47273	1.45292	1.40155	1.14628		1.11353	0.642383		0.871092	0.542981		1.40133	0.133973		1.09623	0.689219		73681	tRNA methyltransferase 11
Snx3	93.8418	93.9208	87.3444	89.2421	134.043	129.075	121.488	124.073		0.94048	0.779812		0.933276	0.752605		1.40132	0.123873		1.39058	0.132733		54198	sorting nexin 3
Gm6344	0.901087	0.60123	0.299207	0.402427	1.2694	0.845938	0.943011	0.213512		0.47554	0.234763		0.554327	0.287692		1.40109	0.554161		1.63198	0.564078		622707	ribosomal protein L29 pseudogene
Rpl38	157.923	166.896	196.689	233.014	201.827	253.2	206.728	276.368		1.32287	0.213108		1.06167	0.790053		1.40084	0.133856		1.12424	0.601856		67671	ribosomal protein L38
F420014N23Rik	0.606374	0.606884	1.00045	0.875895	0.920958	0.780512	0.892387	0.727381		1.54454	0.115227		0.952441	0.891928		1.40078	0.232828		0.863823	0.609514		100038591	RIKEN cDNA F420014N23 gene
Nmi	2.10254	1.81406	2.16667	2.40416	2.68105	2.80764	3.13614	2.60264		1.16673	0.532329		1.04566	0.860362		1.40075	0.162797		1.25541	0.341699		64685	N-myc (and STAT) interactor
Gm6169	2.34749	2.81936	2.19816	2.21736	4.26603	2.97515	3.24286	2.40295		0.854919	0.594895		0.780318	0.374059		1.40054	0.222492		1.2783	0.382712		620648	proteolipid protein 2 pseudogene
Plod2	123.335	128.223	126.104	130.918	172.733	179.543	175.834	184.899		1.02172	0.92094		1.024	0.912697		1.40037	0.120117		1.4035	0.117685		26432	procollagen lysine, 2-oxoglutarate 5-dioxygenase 2
Myc	19.4003	19.6482	19.3612	20.4066	28.4896	26.1853	27.1575	26.4553		1.01842	0.93609		0.980579	0.930686		1.40013	0.130297		1.34811	0.179223		17869	myelocytomatosis oncogene
Fbxo6	12.5552	10.8552	12.0049	12.5501	15.5571	17.2173	14.8592	15.9573		1.04888	0.832168		0.940257	0.78206		1.3999	0.128633		1.25493	0.305102		50762	F-box protein 6
H13	25.4747	24.3248	22.8119	23.9684	35.8756	33.821	30.3684	29.5136		0.939375	0.770156		0.859185	0.477709		1.39953	0.116445		1.28006	0.248534		14950	histocompatibility 13
Tpcn1	11.7667	11.3019	11.6531	10.7672	16.1455	16.1393	15.2327	14.6975		0.971904	0.896341		0.927075	0.727286		1.39949	0.121879		1.33494	0.183563		252972	two pore channel 1
Gm8292	0.610585	0.855538	1.21647	1.34981	0.516093	1.54768	0.511194	1.17189		1.73494	0.276484		0.816385	0.76788		1.39925	0.650036		0.658514	0.415972		666793	predicted gene 8292
Crebl2	1.23515	1.07188	1.19146	1.1783	1.6106	1.61824	1.65258	1.73378		1.02717	0.920457		1.04873	0.845576		1.39921	0.152188		1.42859	0.129771		232430	cAMP responsive element binding protein-like 2
BC029722	9.67166	11.1482	10.2609	10.8018	13.8252	15.3062	14.1327	13.1223		1.01165	0.964354		0.935619	0.770118		1.39907	0.134664		1.29392	0.251916		613262	cDNA sequence BC029722
Fam219b	3.43067	4.23315	3.94804	4.09271	5.18049	5.54248	5.11493	6.14683		1.04916	0.846061		1.05018	0.837195		1.39896	0.157069		1.40033	0.1549		78323	family with sequence similarity 219, member B
Cndp2	13.5663	13.3043	13.8202	13.9867	19.1194	18.4629	19.0927	19.1132		1.03484	0.878886		1.01659	0.941926		1.3986	0.131672		1.37394	0.153252		66054	CNDP dipeptidase 2 (metallopeptidase M20 family)
Ufsp2	8.92111	8.46735	8.69005	8.21463	12.1965	12.1223	11.8051	12.1917		0.972185	0.903948		0.986761	0.955022		1.39849	0.142891		1.41946	0.126128		192169	UFM1-specific peptidase 2
Mrpl17	4.75635	5.04673	5.12445	5.27783	6.8057	6.90382	5.96252	6.20386		1.06111	0.783677		0.88745	0.577315		1.39843	0.117562		1.16956	0.46511		27397	mitochondrial ribosomal protein L17
Fuca2	5.74554	5.58541	5.2465	5.22922	7.90323	7.94163	8.09108	8.10985		0.924536	0.743675		1.02247	0.926997		1.3983	0.159219		1.54642	0.0675665		66848	fucosidase, alpha-L- 2, plasma
Got2	25.8533	25.4034	24.4557	24.357	37.3031	34.3666	35.0502	34.8993		0.95232	0.825905		0.975999	0.912986		1.39823	0.130468		1.433	0.104734		14719	glutamatic-oxaloacetic transaminase 2, mitochondrial
Dhodh	1.18488	1.07876	1.12702	1.17527	1.53457	1.63086	1.76801	1.60575		1.01704	0.955005		1.06581	0.791663		1.39803	0.158711		1.46507	0.108733		56749	dihydroorotate dehydrogenase
Mettl25	1.11541	0.93629	0.98567	1.26545	1.50162	1.36804	1.37441	1.32361		1.09681	0.733525		0.940327	0.819606		1.39776	0.180044		1.19834	0.47781		216292	methyltransferase like 25
Gba	30.4247	30.9042	29.5924	30.4205	42.5677	43.1301	44.5764	44.9138		0.978543	0.925006		1.04425	0.849349		1.39731	0.141612		1.49114	0.0794267		14466	glucosidase, beta, acid
Gm17133	0.669319	0.837353	0.833432	0.840711	1.41434	0.7069	0.175115	0.535259		1.10817	1		0.347141	0.122321		1.39657	0.715418		0.437059	0.235073		NA	NA
Gm15644	0.374871	0.750372	0.746859	0.502254	1.05619	0.527891	0.523083	0.666192		1.10791	1		0.755251	0.708376		1.39654	0.708376		0.951903	1		100042837	predicted gene 15644
Gm7308	0.324552	0.649651	0.646609	0.652257	0.571512	0.799809	0.905741	0.461416		1.32438	0.706351		0.999154	1		1.39651	0.706351		1.05376	1		640703	calmodulin 2 pseudogene
Nifk	16.0456	15.4187	14.4395	14.343	22.2314	21.703	22.1749	20.4154		0.914782	0.706707		0.96942	0.896242		1.39624	0.155288		1.47964	0.0957513		67949	nucleolar protein interacting with the FHA domain of MKI67
B9d1	3.3696	3.12938	3.74977	3.90453	4.07334	5.00155	4.47945	4.40214		1.17754	0.477049		0.978727	0.935412		1.39588	0.137091		1.16021	0.505503		27078	B9 protein domain 1
Orc6	5.09241	5.37113	5.11185	5.07777	7.82228	6.78498	7.83003	7.62276		0.973836	0.918139		1.05787	0.816887		1.39582	0.167225		1.51627	0.0838209		56452	origin recognition complex, subunit 6
Mesd	15.2871	15.5699	13.9716	13.9449	21.6948	21.374	20.5602	22.3676		0.904714	0.665763		0.99672	0.989384		1.39573	0.14987		1.53767	0.0635448		67943	mesoderm development LRP chaperone
Malat1	196.653	218.367	229.762	206.216	288.691	290.496	279.465	278.484		1.0505	0.813272		0.963331	0.85783		1.39556	0.110711		1.27976	0.237335		72289	metastasis associated lung adenocarcinoma transcript 1 (non-coding RNA)
Uimc1	4.44117	4.01659	4.46199	4.53918	5.65692	6.1469	5.95157	5.4656		1.06423	0.781695		0.967265	0.882433		1.39551	0.131598		1.26836	0.281681		20184	ubiquitin interaction motif containing 1
Prkar2a	17.7875	18.0225	15.2871	14.6663	25.09	24.8801	21.0828	21.4402		0.836462	0.434212		0.850975	0.479132		1.3954	0.144521		1.41961	0.125268		19087	protein kinase, cAMP dependent regulatory, type II alpha
Rabac1	52.3273	48.2719	47.1602	49.1674	69.3431	70.9932	71.9082	68.83		0.957541	0.848683		1.00287	0.990714		1.39497	0.141061		1.461	0.0938939		14470	Rab acceptor 1 (prenylated)
Thumpd3	2.22829	2.25232	2.02127	2.37257	3.13388	3.11709	2.72577	2.81655		0.980619	0.934497		0.886661	0.590291		1.39495	0.136348		1.26129	0.297715		14911	THUMP domain containing 3
Ficd	3.48834	3.53762	3.84395	3.55181	5.00658	4.79272	4.10294	4.39432		1.05262	0.819265		0.86716	0.509825		1.3945	0.125519		1.14881	0.52682		231630	FIC domain containing
Gm10705	1.04899	2.51969	1.25395	2.31898	2.99244	1.99419	1.31735	1.45406		1.00071	1		0.558103	0.140304		1.39444	0.401645		0.777595	0.598479		100042355	predicted gene 10705
Ss18l2	1.80158	1.9929	1.74743	2.12793	2.70493	2.58706	2.79503	3.10054		1.02124	0.946978		1.11391	0.667514		1.39423	0.177908		1.52076	0.0887319		26901	SS18, nBAF chromatin remodeling complex subunit like 2
Cops7a	26.1324	24.9761	24.4327	25.7395	36.3174	34.9282	34.5727	33.9888		0.98168	0.934358		0.962329	0.8623		1.39397	0.132263		1.36649	0.15707		26894	COP9 signalosome subunit 7A
Psma1	26.2269	26.085	26.9419	25.1855	36.4852	36.4366	37.1333	38.4454		0.996477	0.98857		1.03643	0.87399		1.39395	0.139907		1.44984	0.0988911		26440	proteasome (prosome, macropain) subunit, alpha type 1
Uqcr11	38.1737	40.3199	42.0099	49.8061	55.8757	53.5435	50.6083	56.5507		1.16967	0.473674		0.979331	0.925943		1.39389	0.127896		1.16707	0.478705		66594	ubiquinol-cytochrome c reductase, complex III subunit XI
Zhx3	2.34515	2.36173	2.19808	2.20261	3.23692	3.32426	3.0726	3.04503		0.934961	0.770372		0.932409	0.759689		1.39388	0.145254		1.39007	0.149019		320799	zinc fingers and homeoboxes 3
Hmgcl	8.08621	6.99936	6.90722	6.74794	10.7476	10.2818	9.29412	10.105		0.905212	0.674529		0.92248	0.731935		1.39388	0.156478		1.42046	0.133766		15356	3-hydroxy-3-methylglutaryl-Coenzyme A lyase
Ggcx	9.00383	8.4743	7.94458	8.89775	11.34	13.0203	11.8564	11.4126		0.963623	0.874429		0.955213	0.843013		1.39367	0.147836		1.38151	0.159112		56316	gamma-glutamyl carboxylase
Rpl14	182.01	178.381	176.146	195.785	242.871	259.389	253.286	262.157		1.03202	0.884572		1.02625	0.904936		1.39364	0.126167		1.38585	0.132647		67115	ribosomal protein L14
Mfsd13a	0.638109	0.759471	0.635656	0.745187	0.983963	0.965369	0.938527	1.04818		0.987958	1		1.01899	0.971514		1.39356	0.227701		1.43733	0.18609		75146	major facilitator superfamily domain containing 13a
Fam220a	6.57025	6.08908	6.38351	6.4827	8.89421	8.74241	8.9455	8.11185		1.01634	0.94507		0.967173	0.882847		1.39309	0.137834		1.3257	0.206961		67238	family with sequence similarity 220, member A
Mras	13.9781	13.3488	14.1871	13.8851	19.3465	18.7223	18.7588	18.5403		1.02727	0.902601		0.979781	0.925872		1.39305	0.127554		1.32865	0.191269		17532	muscle and microspikes RAS
Ppp1r35	7.97801	7.09257	7.05936	8.06153	10.2657	10.7325	8.86228	10.7404		1.0033	1		0.933496	0.765715		1.39302	0.149116		1.2961	0.258348		69871	protein phosphatase 1, regulatory subunit 35
Igf1r	3.60578	3.95182	3.96488	3.72458	5.39809	5.12834	5.02737	4.77216		1.01745	0.937642		0.930954	0.7414		1.39279	0.126316		1.27439	0.263017		16001	insulin-like growth factor I receptor
Uhrf1bp1l	6.99585	7.5101	7.34453	7.14032	9.91988	10.2811	10.297	9.99998		0.998547	0.996079		1.00476	0.983945		1.39256	0.137636		1.40122	0.130441		75089	UHRF1 (ICBP90) binding protein 1-like
Cox7a2l	56.1454	56.6838	52.931	52.6699	75.5681	81.5517	82.6579	86.7295		0.935941	0.779597		1.07807	0.749869		1.39252	0.160562		1.60398	0.0456848		20463	cytochrome c oxidase subunit 7A2 like
Rps27rt	6.85292	8.541	5.79614	7.79569	12.0219	9.42265	10.1487	7.58283		0.883046	0.668224		0.827377	0.491153		1.39222	0.227443		1.30443	0.341791		100043813	ribosomal protein S27, retrogene
Ulbp1	3.19944	3.89293	2.64282	2.68035	4.94524	4.92814	4.04806	4.23944		0.750612	0.264729		0.839404	0.493901		1.39201	0.196158		1.55667	0.0853235		77777	UL16 binding protein 1
F11r	0.907967	0.799683	0.868297	0.784643	1.30467	1.07402	1.88142	1.27795		0.968088	0.945299		1.32786	0.357998		1.39188	0.29747		1.90917	0.0372515		16456	F11 receptor
Rpp21	9.25081	9.09965	9.92715	10.0936	12.0811	13.4603	12.7975	12.531		1.09097	0.700592		0.991672	0.975966		1.39165	0.136618		1.26499	0.288388		67676	ribonuclease P 21 subunit
Tmem256	16.63	18.0894	17.1764	19.7011	22.3793	25.9296	21.3425	26.2716		1.06212	0.795805		0.985584	0.952181		1.39128	0.146991		1.29102	0.262747		69186	transmembrane protein 256
Gm26347	1.10744	1.10837	1.10318	0.37094	1.17007	1.94937	0.772645	0.787225		0.679854	0.774286		0.515143	0.43611		1.39112	0.813699		1.05273	1		NA	NA
Gm24888	0.743974	1.4892	1.48223	1.49517	1.17907	1.96437	0.778589	1.18992		1.32006	0.811192		0.636519	0.617221		1.39109	0.811192		0.67063	0.617221		NA	NA
Macrod1	2.44154	1.89182	2.47138	3.20525	2.95408	3.07772	2.92605	3.52713		1.30909	0.300726		1.06954	0.808064		1.39101	0.200839		1.13649	0.625861		107227	MACRO domain containing 1
Gm27715	0.185994	0.93075	0.185278	0.186897	0.196512	1.37506	1.36253	0.991601		0.359988	0.36604		1.48376	0.630635		1.39092	0.836817		5.72341	0.0491347		NA	NA
1810062G17Rik	0.530827	0.79691	0.634543	0.853447	1.06561	0.784884	1.1666	0.905612		1.11916	0.834912		1.11958	0.798359		1.38976	0.377719		1.39036	0.366914		72282	RIKEN cDNA 1810062G17 gene
Ccdc134	2.98341	2.82305	2.43158	2.80712	4.26015	3.80974	4.04942	3.74988		0.902241	0.670785		0.966494	0.891053		1.38966	0.170095		1.48862	0.0978878		76457	coiled-coil domain containing 134
Afap1l1	0.762169	0.815418	0.863961	0.633823	1.06907	1.12417	1.45774	0.938788		0.949661	0.880287		1.09288	0.758062		1.38942	0.255515		1.59897	0.100766		106877	actin filament associated protein 1-like 1
Snx9	20.7498	21.2891	22.801	22.5433	29.4665	28.9327	29.4247	30.1083		1.07862	0.726354		1.01941	0.929643		1.38914	0.127834		1.31288	0.206882		66616	sorting nexin 9
Saraf	50.7232	48.5459	45.979	49.3634	67.5671	70.3143	65.3726	66.2584		0.960444	0.85262		0.954669	0.830528		1.38895	0.129635		1.3806	0.136859		67887	store-operated calcium entry-associated regulatory factor
Gm2000	28.2543	25.559	20.568	25.5523	45.4672	29.2668	31.5022	23.4062		0.857086	0.555262		0.734886	0.233223		1.38856	0.205499		1.19058	0.509565		100038991	ribosomal protein L35 pseudogene
Bin1	22.2234	21.7954	20.3712	20.077	31.0009	30.1082	30.1044	28.8439		0.918888	0.706754		0.964643	0.872915		1.38822	0.143997		1.45735	0.093743		30948	bridging integrator 1
Tm7sf2	3.90996	4.15508	4.49667	4.92222	5.47717	5.71865	5.52863	6.17166		1.1678	0.487415		1.04503	0.844922		1.38806	0.138798		1.24213	0.327816		73166	transmembrane 7 superfamily member 2
Edf1	53.4622	55.7121	53.1835	55.1239	76.3876	75.156	66.8244	71.8832		0.992058	0.97169		0.9153	0.681297		1.38805	0.128244		1.28066	0.251051		59022	endothelial differentiation-related factor 1
Abca6	1.81859	1.88288	1.62419	1.51235	2.16753	2.97093	2.19384	2.5218		0.847481	0.515919		0.917712	0.732799		1.38798	0.190814		1.503	0.10425		76184	ATP-binding cassette, sub-family A (ABC1), member 6
Psma6	73.6739	71.6572	66.7933	75.4887	102.807	98.8773	99.0839	105.174		0.979018	0.925105		1.01276	0.955268		1.38773	0.141956		1.43556	0.105296		26443	proteasome (prosome, macropain) subunit, alpha type 6
Mrpl44	8.53036	8.03706	8.14594	8.89692	11.6855	11.3082	11.5131	12.5144		1.02867	0.909275		1.04492	0.853219		1.38771	0.157325		1.40964	0.136655		69163	mitochondrial ribosomal protein L44
Avpi1	11.6983	10.2202	11.0687	11.6372	15.7909	14.6278	15.1907	14.1841		1.0359	0.881053		0.965708	0.880727		1.38763	0.143046		1.29361	0.248486		69534	arginine vasopressin-induced 1
Gm3086	2.41792	2.02963	1.86474	1.88102	2.71948	3.45982	3.59155	3.16033		0.842879	0.627507		1.09253	0.794388		1.38761	0.289192		1.79859	0.0650134		100040999	RuvB-like protein 1 pseudogene
Gm7846	2.47086	1.41311	1.40649	0.532041	2.98354	2.42319	2.40112	1.5055		0.505352	0.18576		0.725705	0.499648		1.38745	0.446976		1.99166	0.18576		665903	predicted gene 7846
Atpaf2	6.88304	6.02495	6.54792	6.29375	8.95592	8.95247	8.77827	8.70794		0.994868	0.987883		0.976435	0.920384		1.38721	0.148677		1.36151	0.174085		246782	ATP synthase mitochondrial F1 complex assembly factor 2
Dolk	6.55044	6.34892	6.47946	6.55915	8.28079	9.61269	7.98571	8.57754		1.01079	0.968092		0.925664	0.729251		1.38698	0.141404		1.27018	0.283129		227697	dolichol kinase
Gda	1.25646	1.24199	1.41388	1.23918	1.77822	1.68743	2.35387	1.85247		1.06186	0.823403		1.21368	0.451331		1.38681	0.202051		1.5851	0.0734667		14544	guanine deaminase
Ugp2	37.9114	36.5397	36.1018	34.9129	49.728	53.5198	52.8344	54.1339		0.953847	0.835166		1.03603	0.875971		1.38677	0.148867		1.50625	0.0708569		216558	UDP-glucose pyrophosphorylase 2
Hirip3	2.29572	1.95671	1.97706	1.97944	3.09845	2.80005	3.02255	2.8269		0.930465	0.774594		0.99172	0.981961		1.38673	0.172685		1.47802	0.104796		233876	HIRA interacting protein 3
Rps12-ps4	1.70533	2.92588	2.54816	2.57042	2.96006	3.47351	3.44187	1.68847		1.1046	0.819314		0.799618	0.530983		1.38665	0.356198		1.00378	1		100034728	ribosomal protein S12, pseudogene 4
Lyn	4.93913	4.62244	4.87283	4.7245	6.48543	6.77134	6.0884	5.89945		1.00374	0.990935		0.904309	0.646496		1.38634	0.134826		1.24901	0.309669		17096	LYN proto-oncogene, Src family tyrosine kinase
Cinp	7.26686	6.94806	6.50508	6.85046	10.1448	9.56062	9.95701	10.4911		0.939553	0.79568		1.03768	0.877766		1.38616	0.169524		1.53092	0.0734928		67236	cyclin-dependent kinase 2 interacting protein
Tasp1	1.23147	1.13974	1.08164	1.43704	1.63688	1.65024	1.62135	1.68018		1.06198	0.819399		1.00435	1		1.38571	0.173351		1.31052	0.261169		75812	taspase, threonine aspartase 1
Cd177	2.11142	2.24953	1.98457	2.32699	3.11237	2.93133	3.84908	4.41193		0.988654	0.978236		1.36656	0.275577		1.38548	0.26071		1.91508	0.0238325		68891	CD177 antigen
Calr3	0.690129	0.962059	0.515607	0.569644	1.14582	1.14538	1.10915	1.1038		0.658091	0.227896		0.965951	0.940676		1.38532	0.323385		2.03327	0.0364624		73316	calreticulin 3
Rpl31-ps11	2.30889	2.18245	3.19446	2.1912	3.25262	2.98042	4.16142	4.51349		1.19813	0.643654		1.38947	0.321363		1.38495	0.372425		1.60626	0.150387		668409	ribosomal protein L31, pseudogene 11
Snupn	4.90189	5.35834	5.57567	5.27503	7.27279	6.93953	5.4574	6.93194		1.05752	0.810229		0.871694	0.532585		1.38485	0.138136		1.14151	0.55456		66069	snurportin 1
Ddx39	10.0844	9.31364	8.92427	8.93623	14.0742	12.7808	12.3305	12.2131		0.920746	0.716498		0.913945	0.691084		1.38436	0.150756		1.37414	0.160618		68278	DEAD (Asp-Glu-Ala-Asp) box polypeptide 39
Snx15	8.14056	7.07094	6.53363	6.845	10.7623	10.2904	9.90977	8.77003		0.879543	0.58794		0.887338	0.609498		1.38386	0.167019		1.39612	0.155753		69024	sorting nexin 15
Timm8a1	3.19893	3.37192	3.28833	3.18027	4.53043	4.56463	3.95321	4.35439		0.984475	0.96384		0.913435	0.700331		1.38364	0.16046		1.2838	0.288154		30058	translocase of inner mitochondrial membrane 8A1
Dpy19l4	4.88896	5.31726	5.03072	4.75074	6.50885	7.60964	6.16595	6.31413		0.958392	0.85036		0.883964	0.579306		1.38327	0.144801		1.27584	0.273929		381510	dpy-19-like 4 (C. elegans)
Rheb	18.4013	17.4389	17.9874	18.5473	24.2727	25.3019	25.0977	25.3175		1.01938	0.929613		1.01695	0.938197		1.38319	0.132716		1.37991	0.135546		19744	Ras homolog enriched in brain
Ell	10.8448	10.0286	10.3072	10.4441	14.4501	14.4117	12.7498	12.9406		0.994144	0.981193		0.890131	0.593247		1.38263	0.136852		1.23797	0.327472		13716	elongation factor RNA polymerase II
Setdb2	1.79238	1.56666	1.60694	1.44086	2.52499	2.12017	2.13838	2.42081		0.907451	0.702469		0.98145	0.945366		1.38253	0.18345		1.49527	0.100677		239122	SET domain, bifurcated 2
H2-Q1	1.48795	0.913827	1.06114	1.13837	1.58996	1.73221	1.96417	2.16349		0.915895	0.787228		1.24207	0.467255		1.3825	0.282005		1.87486	0.0349804		15006	histocompatibility 2, Q region locus 1
Mis12	7.90674	7.67163	7.04218	8.2364	11.0761	10.4596	10.6677	10.9548		0.980747	0.936201		1.00402	0.988729		1.38231	0.159596		1.41512	0.131577		67139	MIS12 kinetochore complex component
Lrrc3	2.20629	2.4898	2.59028	2.68077	3.23495	3.25748	3.7108	3.84084		1.12235	0.634552		1.16306	0.52629		1.38229	0.176541		1.43242	0.130566		237387	leucine rich repeat containing 3
Greb1	25.8147	27.1802	26.6105	25.3922	35.5679	37.6494	33.0433	35.8467		0.981278	0.929394		0.940898	0.774241		1.38158	0.128523		1.32473	0.185878		268527	gene regulated by estrogen in breast cancer protein
Abhd18	0.575077	0.644801	0.555636	0.569179	0.822315	0.863098	0.678759	0.839102		0.922138	0.740424		0.900553	0.655491		1.38128	0.165993		1.34894	0.20571		269423	abhydrolase domain containing 18
Dnase2a	2.20749	2.33508	2.07385	2.48872	3.02444	3.25073	3.37138	3.05227		1.00437	0.993233		1.02368	0.922614		1.38123	0.165337		1.40777	0.141438		13423	deoxyribonuclease II alpha
Thrb	1.18887	1.14411	0.878464	0.702346	1.33203	1.89033	1.57916	1.65771		0.677848	0.201542		1.00449	0.99425		1.38095	0.280277		2.04638	0.0180451		21834	thyroid hormone receptor beta
Tram1	40.0845	40.4702	40.2351	39.4185	55.6822	55.5315	53.2011	54.3518		0.988814	0.958754		0.967083	0.876043		1.38058	0.132278		1.35024	0.161012		72265	translocating chain-associating membrane protein 1
Cox6a1	232.699	231.309	213.825	234.313	319.733	320.774	286.348	298.656		0.9658	0.869861		0.913346	0.668438		1.38037	0.1282		1.3054	0.208332		12861	cytochrome c oxidase subunit 6A1
Nme7	1.83525	1.705	1.62324	1.66222	2.44336	2.44242	2.55797	2.30789		0.928067	0.758596		0.995957	0.993892		1.37984	0.171893		1.48077	0.0960331		171567	NME/NM23 family member 7
Entpd7	1.44595	1.52816	1.84886	1.7891	2.12057	1.98299	2.20208	2.15159		1.22311	0.362292		1.06093	0.790176		1.37959	0.143575		1.19666	0.414294		93685	ectonucleoside triphosphate diphosphohydrolase 7
Phldb2	35.6832	36.6713	37.733	39.326	49.2927	50.4871	50.2142	50.1954		1.06502	0.76382		1.00631	0.97627		1.37903	0.125557		1.30302	0.206778		208177	pleckstrin homology like domain, family B, member 2
Nadk	45.8417	45.8544	45.4212	44.4821	63.9926	62.4277	61.6024	60.0264		0.980449	0.926523		0.9621	0.856072		1.37867	0.131643		1.35287	0.155861		192185	NAD kinase
B230307C23Rik	0.736658	0.634618	0.752403	0.637164	0.886692	1.00453	0.839242	0.934621		1.01339	0.977516		0.937928	0.80034		1.3785	0.184416		1.27584	0.316862		245305	RIKEN cDNA B230307C23 gene
Arl6ip5	49.968	50.6478	44.7983	48.0539	70.7935	67.8619	66.9629	68.1908		0.922844	0.722879		0.974747	0.910418		1.37803	0.155645		1.45554	0.0968055		65106	ADP-ribosylation factor-like 6 interacting protein 5
Plekhg3	25.5379	25.7245	24.1704	23.7392	35.4128	35.2249	32.9361	32.5771		0.934598	0.75265		0.927457	0.725472		1.37795	0.13552		1.36743	0.145137		263406	pleckstrin homology domain containing, family G (with RhoGef domain) member 3
Psmb3	41.462	39.0138	39.0406	39.7618	55.8471	55.0261	53.4687	52.9084		0.979207	0.923251		0.959451	0.848131		1.3777	0.137582		1.3499	0.164398		26446	proteasome (prosome, macropain) subunit, beta type 3
Sdhb	32.4837	29.7225	28.7227	31.8384	42.2848	43.409	43.2849	45.7368		0.973554	0.907243		1.03883	0.867398		1.37754	0.159069		1.46991	0.0905854		67680	succinate dehydrogenase complex, subunit B, iron sulfur (Ip)
Polr2i	7.30163	7.1081	6.71711	7.13661	9.82237	10.0293	8.3512	8.46624		0.961425	0.867754		0.847231	0.453658		1.37739	0.145768		1.21378	0.386951		69920	polymerase (RNA) II (DNA directed) polypeptide I
Rps27a	113.343	115.23	116.083	127.619	154.808	160.006	160.73	171.764		1.06618	0.76576		1.05616	0.799359		1.37729	0.136884		1.36434	0.148755		78294	ribosomal protein S27A
Lefty1	0.79772	0.550614	0.849456	0.884516	0.90096	0.958717	0.89241	1.14389		1.28447	0.419645		1.09413	0.788172		1.37722	0.297282		1.17318	0.588508		13590	left right determination factor 1
Taldo1	66.9131	62.8228	73.2682	73.5276	88.7717	89.8903	113.665	113.957		1.13149	0.601436		1.27403	0.30548		1.3771	0.176383		1.55058	0.0641599		21351	transaldolase 1
Pbx1	20.2215	21.588	21.6261	21.4604	29.1966	28.3774	28.5722	29.2716		1.03054	0.887251		1.00468	0.982613		1.37705	0.131379		1.3425	0.164739		18514	pre B cell leukemia homeobox 1
P4ha1	101.207	102.833	96.1926	96.5602	139.246	141.725	143.374	143.823		0.944682	0.796667		1.02216	0.920991		1.37703	0.147849		1.48997	0.0715972		18451	procollagen-proline, 2-oxoglutarate 4-dioxygenase (proline 4-hydroxylase), alpha 1 polypeptide
Nob1	6.28408	6.58093	6.12174	6.88612	8.94057	8.77597	8.30405	8.40159		1.01109	0.963793		0.94295	0.790988		1.37701	0.145687		1.28421	0.255605		67619	NIN1/RPN12 binding protein 1 homolog
Gpt2	6.4015	5.97804	6.8464	6.2948	8.02207	9.02362	8.47507	7.9314		1.06152	0.786096		0.962511	0.862112		1.37686	0.142411		1.24844	0.308626		108682	glutamic pyruvate transaminase (alanine aminotransferase) 2
Mrc2	30.9322	29.6456	29.2687	29.1166	41.0032	42.3878	39.0292	39.8816		0.963805	0.862993		0.946275	0.795598		1.37658	0.134135		1.35154	0.157926		17534	mannose receptor, C type 2
Isca2	10.5504	9.82199	9.80222	10.9453	13.1764	14.8663	14.4556	15.4016		1.0184	0.94295		1.06468	0.789516		1.37638	0.170115		1.43893	0.118181		74316	iron-sulfur cluster assembly 2
Slc9a8	2.30759	2.46385	2.90253	2.92253	3.13469	3.43111	3.46106	3.25424		1.22076	0.357073		1.02278	0.919536		1.37596	0.140232		1.15281	0.510406		77031	solute carrier family 9 (sodium/hydrogen exchanger), member 8
Gm23468	0.895524	0.448139	1.78416	0.899873	0.473085	1.41871	1.40578	0.477438		1.9227	0.543119		0.999352	1		1.37572	1		0.715766	0.77541		NA	NA
Snord70	0.555843	1.11262	1.10741	1.11708	1.17456	1.1741	0	0.592681		1.30776	1		0.294205	0.396961		1.3757	1		0.308452	0.396961		100217459	small nucleolar RNA, C/D box 70
Gm23027	0	0.918968	0.609777	0.922654	1.2935	0	0.320305	0.979049		1.6157	0.75323		1.00079	1		1.37568	1		0.852797	1		NA	NA
Rplp1	823.545	818.03	836.694	938.753	1124.56	1133.65	1079.91	1214.16		1.08155	0.708877		1.01588	0.940278		1.37563	0.129286		1.29211	0.222496		56040	ribosomal protein, large, P1
Nucb2	12.4474	14.0152	12.7922	13.717	19.0914	17.3093	19.3662	19.6431		1.00176	0.996669		1.07165	0.767957		1.37548	0.172968		1.47145	0.0987468		53322	nucleobindin 2
Mrpl24	9.32855	8.6925	9.3354	9.37384	12.2805	12.5022	13.5554	12.3249		1.03818	0.872917		1.04429	0.850523		1.3751	0.160098		1.3832	0.153132		67707	mitochondrial ribosomal protein L24
Ctbp2	9.69499	9.22849	9.57252	9.67175	13.1347	12.8833	11.871	11.9541		1.01695	0.93852		0.915717	0.679476		1.37487	0.135133		1.23801	0.316231		13017	C-terminal binding protein 2
5033428I22Rik	1.64803	1.92358	1.79134	1.72706	2.38544	2.52451	2.21483	2.08703		0.985114	0.950055		0.876193	0.547312		1.3746	0.146423		1.22261	0.362417		75996	RIKEN cDNA 5033428I22 gene
Pet100	1.73095	1.75947	2.18231	2.25572	2.14317	2.65651	1.64165	2.6243		1.27095	0.343079		0.888534	0.640466		1.37436	0.195643		0.96084	0.874956		100503890	PET100 homolog
Cfap298	2.25206	1.97982	2.21308	2.53822	3.31189	2.50707	2.42053	2.36886		1.12243	0.644015		0.823336	0.416783		1.37432	0.178215		1.0081	1		68001	cilia and flagella associate protien 298
Mydgf	25.202	23.1975	22.3735	24.2966	33.4336	33.0759	31.6131	32.697		0.964266	0.871938		0.96693	0.881061		1.37413	0.154654		1.37793	0.15125		28106	myeloid derived growth factor
Ang	2.21274	2.05353	2.20423	2.14263	2.55041	3.31425	3.41037	2.87416		1.01886	0.971631		1.07164	0.803972		1.37375	0.227445		1.44493	0.160549		11727	angiogenin, ribonuclease, RNase A family, 5
Aup1	17.8908	18.0684	17.0721	16.969	24.7512	24.6481	23.713	23.9086		0.946666	0.806767		0.964016	0.86996		1.37372	0.154023		1.3989	0.132027		11993	ancient ubiquitous protein 1
Svep1	10.0425	10.1711	11.5552	11.243	13.3304	14.4376	13.5682	14.2945		1.12786	0.559357		1.00341	0.987247		1.37372	0.123697		1.22214	0.330178		64817	sushi, von Willebrand factor type A, EGF and pentraxin domain containing 1
Ybx3	39.8976	41.8671	38.2403	36.9624	56.6594	55.6577	57.0598	52.3849		0.919749	0.70694		0.97443	0.907524		1.37364	0.153379		1.45531	0.0918285		56449	Y box protein 3
Hmgb1-ps2	0.532246	0.456594	0.83317	0.53483	0.723017	0.642434	0.557009	0.891817		1.37703	0.549469		1.05869	1		1.37344	0.646832		1.0561	0.892288		100135427	high mobility group box 1, pseudogene 2
Stk39	5.98257	5.67504	5.76513	5.66838	8.16666	7.84398	7.8236	7.65904		0.980781	0.933606		0.96703	0.88225		1.37333	0.155258		1.35407	0.174657		53416	serine/threonine kinase 39
Psmd9	2.5687	2.4707	2.54553	2.58788	3.4048	3.51624	3.37249	3.32942		1.01865	0.938051		0.968348	0.886561		1.37326	0.149974		1.30545	0.225065		67151	proteasome (prosome, macropain) 26S subunit, non-ATPase, 9
Cox18	7.20914	6.80443	6.07932	6.54483	10.0112	9.23469	9.84153	9.3613		0.900876	0.663777		0.997769	0.99575		1.37326	0.182812		1.52095	0.0782408		231430	cytochrome c oxidase assembly protein 18
Gpr89	3.67758	3.76186	3.87893	3.78601	4.79028	5.42626	4.49956	5.32452		1.03031	0.896946		0.961563	0.862135		1.37318	0.153697		1.28156	0.263375		67549	G protein-coupled receptor 89
Psmc1	78.2539	81.7249	72.7445	79.1869	109.772	109.889	103.075	102.06		0.949698	0.80979		0.933873	0.74918		1.37305	0.13878		1.35017	0.160962		19179	protease (prosome, macropain) 26S subunit, ATPase 1
4930413G21Rik	1.55837	1.51095	2.08601	2.10423	2.00668	2.21164	1.78378	2.129		1.36375	0.256816		0.927486	0.806472		1.37283	0.246407		0.933685	0.810281		73951	RIKEN cDNA 4930413G21 gene
Rps19-ps6	99.1456	100.002	92.0555	100.958	154.796	118.588	114.851	109.484		0.969197	0.889658		0.820605	0.372524		1.37272	0.15331		1.16226	0.498696		100503302	ribosomal protein S19, pseudogene 6
Frmd8	16.2241	15.9997	16.2186	15.385	22.2188	22.0092	22.1971	22.0884		0.980756	0.930474		1.0013	0.996095		1.3725	0.149607		1.40125	0.124822		67457	FERM domain containing 8
Tmbim4	12.4971	11.7575	12.2064	12.7837	16.0347	17.2554	16.255	16.8614		1.03031	0.895225		0.994783	0.98322		1.37245	0.152907		1.32512	0.203618		68212	transmembrane BAX inhibitor motif containing 4
Bola2	4.09034	4.01674	4.0527	4.87257	5.62281	5.50451	5.39683	5.67454		1.10087	0.66592		0.994963	0.985328		1.37241	0.149036		1.24039	0.327849		66162	bolA-like 2 (E. coli)
Cavin1	104.334	108.753	116.933	118.712	147.34	144.991	143.261	145.217		1.10586	0.622922		0.98682	0.948442		1.37188	0.122828		1.2242	0.32298		19285	caveolae associated 1
3110082I17Rik	2.0282	1.77826	1.51948	1.81908	2.58565	2.63776	2.36815	2.16262		0.877148	0.596799		0.86756	0.557351		1.37182	0.18808		1.35682	0.209906		73212	RIKEN cDNA 3110082I17 gene
Isca1	5.30221	5.08461	5.11493	5.3234	6.79807	7.45061	7.22637	7.21789		1.00496	0.983782		1.01372	0.952119		1.37176	0.155205		1.38373	0.144167		69046	iron-sulfur cluster assembly 1
Fam219a	8.51854	8.38275	8.87386	8.6121	11.7031	11.4792	10.7767	10.717		1.03459	0.876751		0.927168	0.725638		1.37156	0.141399		1.22915	0.337093		71901	family with sequence similarity 219, member A
2310030G06Rik	3.0789	3.1304	3.2618	3.41306	3.97592	4.54216	4.06605	4.11672		1.07489	0.755368		0.960656	0.86367		1.37145	0.151237		1.22571	0.358149		66952	RIKEN cDNA 2310030G06 gene
Akap13	5.72507	6.15117	6.32171	5.99324	7.79618	8.49039	7.16613	7.24005		1.03694	0.860617		0.884548	0.550852		1.37134	0.125138		1.1698	0.445937		75547	A kinase (PRKA) anchor protein 13
Nsa2	29.4788	31.1225	29.6133	30.6449	41.5199	41.5756	43.7539	43.8559		0.994339	0.980105		1.05432	0.810411		1.37117	0.152421		1.45388	0.0899817		59050	NSA2 ribosome biogenesis homolog
Nudt22	6.83896	6.31819	5.60332	7.11615	9.36352	8.67608	7.7924	9.01818		0.966698	0.892207		0.931849	0.76309		1.37079	0.170596		1.32137	0.232076		68323	nudix (nucleoside diphosphate linked moiety X)-type motif 22
Lrig1	4.99602	5.08688	4.34716	4.40253	6.79718	7.02318	6.52425	6.55504		0.867803	0.549185		0.946387	0.816146		1.37059	0.180449		1.4947	0.0884057		16206	leucine-rich repeats and immunoglobulin-like domains 1
Il11ra1	5.46208	4.92542	5.41953	5.05386	7.02803	7.20809	6.89341	6.82743		1.00827	0.973949		0.963814	0.86954		1.3704	0.15373		1.30998	0.221727		16157	interleukin 11 receptor, alpha chain 1
Arap1	8.87114	8.02345	8.39147	8.69525	11.6691	11.4829	10.7362	12.1066		1.01137	0.959806		0.98664	0.951621		1.37035	0.148544		1.33684	0.183036		69710	ArfGAP with RhoGAP domain, ankyrin repeat and PH domain 1
Gm12254	2.25878	1.84964	1.73871	1.54755	3.03739	2.60247	2.04152	2.18952		0.801221	0.551331		0.751281	0.391132		1.37034	0.356713		1.28482	0.491304		NA	NA
Xrcc2	0.667523	0.482505	0.424833	0.586918	0.901183	0.675627	0.863523	0.780962		0.879854	0.671711		1.04293	0.894365		1.37031	0.277217		1.62429	0.089726		57434	X-ray repair complementing defective repair in Chinese hamster cells 2
Ndufaf3	3.57026	2.69328	2.33563	2.94504	4.25073	4.33351	3.5133	3.49437		0.843172	0.501825		0.816495	0.414418		1.37009	0.207304		1.32673	0.262096		66706	NADH:ubiquinone oxidoreductase complex assembly factor 3
H6pd	114.126	110.257	113.733	109.873	152.274	155.132	157.199	162.154		0.996539	0.98733		1.03886	0.859786		1.37001	0.145232		1.42819	0.0993274		100198	hexose-6-phosphate dehydrogenase (glucose 1-dehydrogenase)
Dhx33	4.2472	4.217	4.15403	4.00139	5.7455	5.85021	6.11981	5.58246		0.963526	0.87216		1.0092	0.969334		1.36992	0.166937		1.43485	0.113062		216877	DEAH (Asp-Glu-Ala-His) box polypeptide 33
Prkag2	8.21644	8.3802	8.37813	8.06886	10.8652	11.8699	10.1763	10.7264		0.990986	0.968256		0.91941	0.698275		1.36982	0.146319		1.27088	0.2685		108099	protein kinase, AMP-activated, gamma 2 non-catalytic subunit
Enox2	1.54311	1.66663	1.48189	1.60638	2.14648	2.25117	2.14934	2.45032		0.962167	0.88219		1.04585	0.858548		1.36977	0.187238		1.48889	0.0931358		209224	ecto-NOX disulfide-thiol exchanger 2
Mrpl28	21.0954	18.7634	18.2915	19.0851	26.9905	27.6093	26.2576	24.6233		0.937736	0.778626		0.931908	0.755828		1.36975	0.163483		1.36123	0.172514		68611	mitochondrial ribosomal protein L28
Adat2	3.89242	3.43349	3.22026	3.71243	4.73989	5.29548	5.45437	5.38143		0.946337	0.837985		1.0797	0.76314		1.36942	0.207567		1.5624	0.0730673		66757	adenosine deaminase, tRNA-specific 2
Borcs8	14.5931	15.2648	16.2762	15.8226	19.9082	20.9791	18.4093	17.1409		1.07503	0.734047		0.869508	0.506542		1.36929	0.136061		1.10751	0.62941		72368	BLOC-1 related complex subunit 8
Rps2	259.1	260.429	253.813	275.042	357.122	354.221	356.608	357.026		1.01795	0.932841		1.00322	0.987956		1.3692	0.136355		1.34939	0.155411		16898	ribosomal protein S2
Wdr83os	15.5253	15.3037	14.8582	14.7052	22.3006	19.9142	17.7693	19.605		0.958966	0.854902		0.88535	0.581867		1.36918	0.155655		1.26407	0.291111		414077	WD repeat domain 83 opposite strand
Rpp25l	11.8071	9.72503	9.96088	9.36666	16.1755	13.3054	12.12	12.9511		0.89769	0.652384		0.850469	0.488609		1.3689	0.178684		1.29689	0.269399		69961	ribonuclease P/MRP 25 subunit-like
Gars	119.384	112.952	113.01	115.617	158.653	159.377	156.693	161.716		0.984036	0.940334		1.00119	0.99576		1.36883	0.143341		1.39269	0.122671		353172	glycyl-tRNA synthetase
Aurka	4.96767	3.67152	3.90175	3.07187	6.29833	5.52909	5.07882	4.76721		0.807348	0.40213		0.832563	0.468348		1.36883	0.213466		1.41157	0.175012		20878	aurora kinase A
Zfp667	0.42714	0.600534	0.628115	0.797111	0.655454	0.751871	0.947242	0.878365		1.38578	0.248327		1.29672	0.345225		1.36852	0.259884		1.28062	0.35961		384763	zinc finger protein 667
Rps24-ps3	3.00736	2.6487	3.59495	2.7802	4.70261	3.04916	4.2803	4.36107		1.12672	0.741151		1.11428	0.746155		1.36847	0.321709		1.3534	0.335952		629116	ribosomal protein S24, pseudogene 3
Pold2	8.77387	8.29624	8.76555	8.02197	12.3421	11.0174	11.3708	11.395		0.983462	0.946528		0.974593	0.912476		1.36831	0.163558		1.35597	0.176427		18972	polymerase (DNA directed), delta 2, regulatory subunit
Chchd7	1.203	1.2517	0.961075	1.18491	1.86251	1.49698	1.63293	1.46054		0.874316	0.602122		0.920955	0.74865		1.36813	0.20586		1.4411	0.141756		66433	coiled-coil-helix-coiled-coil-helix domain containing 7
Afg1l	1.93076	1.75346	1.86991	1.52696	2.41772	2.62448	1.79608	2.23028		0.922172	0.749435		0.798583	0.34299		1.36813	0.185287		1.18477	0.489739		215951	AFG1 like ATPase
Cmip	8.65163	8.77814	9.14497	8.17741	11.2177	12.6288	11.0411	11.3844		0.993843	0.978912		0.940414	0.778406		1.36811	0.150379		1.29456	0.236138		74440	c-Maf inducing protein
Gm10136	1.11169	1.11262	0.442964	2.12246	1.17456	1.87857	1.97779	1.65951		1.14986	0.827942		1.1899	0.725501		1.36792	0.468061		1.41567	0.408432		672214	ribosomal protein L26 pseudogene
Col4a4	17.6172	17.9467	17.9398	18.1606	23.6207	25.0266	25.1086	26.9769		1.01509	0.945879		1.07067	0.755079		1.36788	0.152926		1.44278	0.0946114		12829	collagen, type IV, alpha 4
Igsf3	3.38206	3.20224	3.48268	3.61626	4.48926	4.51765	3.65879	3.95892		1.07814	0.722136		0.845778	0.4245		1.36785	0.135311		1.07305	0.738754		78908	immunoglobulin superfamily, member 3
Mrpl42	6.01524	6.03344	5.90053	6.36119	8.08998	8.39203	7.6146	7.85632		1.01767	0.939512		0.938663	0.772205		1.36785	0.148278		1.26166	0.284707		67270	mitochondrial ribosomal protein L42
Maf	12.2172	12.7678	11.726	11.4923	17.527	16.6465	16.7282	16.512		0.929293	0.7402		0.972691	0.900559		1.36774	0.156109		1.43161	0.104434		17132	avian musculoaponeurotic fibrosarcoma oncogene homolog
Ermp1	5.3133	5.67022	4.5139	4.47527	7.3811	7.64079	7.25685	7.068		0.818446	0.407596		0.953604	0.844623		1.36763	0.194735		1.59348	0.0543439		226090	endoplasmic reticulum metallopeptidase 1
Gm8730	80.141	74.9829	77.4596	88.629	103.311	108.839	107.635	122.044		1.07067	0.759665		1.08262	0.721322		1.36759	0.159775		1.38284	0.145347		667618	ribosomal protein, large, P0 pseudogene
Rps27	167.933	182.645	190.796	234.393	222.939	256.347	244.065	264.293		1.21282	0.363998		1.06065	0.781724		1.36712	0.141582		1.1956	0.400367		57294	ribosomal protein S27
Nedd4l	2.89153	2.95882	3.14114	2.83042	3.94787	4.04902	3.75388	3.79548		1.02072	0.925291		0.944041	0.788897		1.36687	0.145361		1.26418	0.274594		83814	neural precursor cell expressed, developmentally down-regulated gene 4-like
Crry-ps	2.51212	1.9966	1.95045	2.04173	2.88838	3.27744	3.20893	3.11192		0.885637	0.671613		1.02513	0.941932		1.36675	0.249536		1.58201	0.0875751		101056221	complement receptor related protein, pseudogene
Cbr4	0.857609	1.21403	1.16987	1.12574	1.35508	1.47696	1.26137	1.47465		1.10803	0.662396		0.966031	0.885703		1.36672	0.174993		1.19157	0.448437		234309	carbonyl reductase 4
Abcf3	10.3023	9.29076	9.8159	9.94261	13.2831	13.4933	12.7018	12.3329		1.00844	0.97163		0.934968	0.757872		1.36656	0.150838		1.26699	0.276484		27406	ATP-binding cassette, sub-family F (GCN20), member 3
Cnpy3	15.3314	14.1247	16.1239	15.7896	19.2152	21.0325	19.166	19.1011		1.08341	0.708664		0.950797	0.813953		1.36631	0.143444		1.19906	0.394672		72029	canopy FGF signaling regulator 3
Whamm	4.26333	3.09351	4.03459	3.61082	4.89053	5.16203	5.08313	5.22776		1.03922	0.875114		1.02568	0.918151		1.36622	0.18167		1.34843	0.197701		434204	WAS protein homolog associated with actin, golgi membranes and microtubules
Mrpl47	2.47318	2.59574	2.23475	2.27626	3.38771	3.53666	3.44718	3.29053		0.889991	0.628437		0.973067	0.91355		1.36584	0.189917		1.49333	0.090806		74600	mitochondrial ribosomal protein L47
Ssr1	26.0173	25.9093	23.4974	24.6436	35.2818	35.6403	33.7582	33.9207		0.927097	0.726216		0.954273	0.828541		1.3658	0.149515		1.40584	0.115475		107513	signal sequence receptor, alpha
Dkc1	4.37701	4.22801	4.36018	4.07989	6.53388	5.21765	5.83327	5.43035		0.980845	0.93686		0.958507	0.854128		1.36553	0.168618		1.33443	0.203489		245474	dyskeratosis congenita 1, dyskerin
Gm19221	4.68195	3.80114	4.5661	4.17828	5.74236	5.84389	5.34522	6.17921		1.03079	0.907356		0.994588	0.989389		1.36543	0.175834		1.31748	0.23313		100418453	protein phosphatase 2 (formerly 2A), regulatory subunit B (PR 52), alpha isoform pseudogene
Sdccag8	1.52254	0.996346	1.29502	1.40048	1.54678	1.89253	1.76498	1.81077		1.06999	0.796469		1.03962	0.883138		1.36495	0.202386		1.32621	0.250016		76816	serologically defined colon cancer antigen 8
Med15	10.7168	11.1955	10.7211	10.7855	14.7592	15.1483	13.5628	13.3315		0.981484	0.929242		0.899253	0.610513		1.36486	0.136137		1.2505	0.283922		94112	mediator complex subunit 15
Pxmp4	5.96326	5.502	5.53812	5.86738	7.72797	7.9218	7.50835	7.96465		0.994781	0.985443		0.988696	0.962963		1.36484	0.16482		1.3565	0.1728		59038	peroxisomal membrane protein 4
Atp6v1d	10.2139	10.9271	10.1641	10.2635	14.4331	14.4164	14.4061	14.6667		0.966261	0.880545		1.00774	0.973968		1.36458	0.16796		1.42315	0.117718		73834	ATPase, H+ transporting, lysosomal V1 subunit D
Gas5	20.6037	20.0418	21.1395	22.022	28.1012	27.3569	27.8884	28.2501		1.06189	0.778903		1.01227	0.955162		1.3644	0.145112		1.30064	0.217441		14455	growth arrest specific 5
Akr1e1	2.7899	3.03158	2.95122	3.01705	3.70566	4.23742	3.93465	4.44804		1.0252	0.922274		1.05528	0.821544		1.36423	0.178619		1.40427	0.141945		56043	aldo-keto reductase family 1, member E1
Wrap53	3.30675	2.95746	2.99033	3.13428	4.41057	4.13641	3.87784	3.45089		0.977717	0.931773		0.857634	0.491877		1.36406	0.164066		1.19652	0.424541		216853	WD repeat containing, antisense to Trp53
Pemt	2.2984	1.95528	2.0835	1.94003	2.81692	2.98576	2.86235	2.79383		0.94599	0.834394		0.974795	0.927724		1.36364	0.192909		1.40516	0.157068		18618	phosphatidylethanolamine N-methyltransferase
Vdac3-ps1	0.680305	1.24827	0.903585	0.62664	1.37766	1.25738	1.18659	1.57168		0.795327	0.588755		1.04597	0.946906		1.36364	0.410704		1.7933	0.112198		22336	voltage-dependent anion channel 3, pseudogene 1
Gm10157	0.986904	0.423315	0.842666	0.566684	1.4896	0.446707	1.03282	1.05231		0.999877	1		1.07543	1		1.36346	0.729752		1.46653	0.613903		102639922	predicted gene 10157
Gm10357	0.732702	1.09998	1.09483	1.28845	0.967674	1.54768	0.575094	0.781261		1.29287	0.722904		0.547297	0.330583		1.3633	0.722904		0.576952	0.330583		102640615	predicted gene 10357
Tmem62	2.31103	2.5009	2.05754	2.22065	3.32686	3.23404	3.05343	3.23425		0.889147	0.628265		0.958358	0.862484		1.36319	0.189662		1.46929	0.105908		96957	transmembrane protein 62
Ufm1	9.86159	9.83739	9.45175	9.95841	12.7519	14.1014	13.1405	13.3711		0.985338	0.94794		0.987279	0.954639		1.36314	0.15961		1.36582	0.157032		67890	ubiquitin-fold modifier 1
Nfia	0.914683	0.94656	1.23406	1.1199	1.29011	1.24741	1.50092	1.38247		1.26459	0.304328		1.13626	0.573717		1.36313	0.175312		1.22481	0.371593		18027	nuclear factor I/A
Nfkbia	47.3972	43.2284	46.3472	44.3676	65.0883	58.4332	66.0422	65.559		1.00099	0.997674		1.06541	0.778058		1.36295	0.168214		1.45067	0.097979		18035	nuclear factor of kappa light polypeptide gene enhancer in B cells inhibitor, alpha
Helq	1.82214	1.55633	1.39699	1.69678	2.20742	2.39801	2.06666	2.29893		0.915745	0.717307		0.947913	0.82469		1.3629	0.187447		1.41077	0.145926		191578	helicase, POLQ-like
Ciao3	2.27687	2.40323	2.27586	2.57685	3.27594	3.10233	3.13099	2.81721		1.03685	0.87437		0.932623	0.752366		1.36269	0.155424		1.22572	0.346898		67563	cytosolic iron-sulfur assembly component 3
Rps11	224.237	228.343	243.925	264.65	290.788	325.689	273.051	325.176		1.12372	0.571026		0.970392	0.884123		1.36213	0.133663		1.17627	0.430197		27207	ribosomal protein S11
Bola1	4.60343	2.95225	3.60625	4.08685	4.62766	5.66434	5.19179	4.62258		1.01809	0.962275		0.953726	0.86206		1.36159	0.212441		1.2755	0.32382		69168	bolA-like 1 (E. coli)
Cyp4v3	6.09559	5.45251	6.12275	6.40592	7.91622	7.80588	8.55875	8.85566		1.08488	0.724382		1.10761	0.655113		1.36134	0.178616		1.38986	0.149379		102294	cytochrome P450, family 4, subfamily v, polypeptide 3
Prorsd1	2.477	3.25238	2.82968	2.94573	3.43342	4.36813	4.16186	3.80424		1.00802	0.986789		1.02112	0.938007		1.36132	0.19657		1.37901	0.178385		67939	prolyl-tRNA synthetase domain containing 1
Gm7536	34.4172	34.5551	28.643	32.6143	54.5454	39.3404	41.8316	37.0466		0.888172	0.619249		0.840226	0.463059		1.36106	0.192731		1.28758	0.288084		665189	ribosomal protein L27A pseudogene
Gm10689	0.895524	1.00831	0.446041	1.34981	1.53753	1.06403	0.702892	1.07423		0.942795	1		0.6858	0.438603		1.36102	0.54139		0.98986	1		100113396	predicted gene 10689
Fam20a	65.7774	66.1524	66.6115	66.9392	89.0124	90.524	88.1536	87.7313		1.01229	0.953734		0.979662	0.92185		1.36084	0.140722		1.31698	0.18786		208659	family with sequence similarity 20, member A
Birc5	2.2317	2.04863	1.65672	1.71404	2.9136	2.91248	2.81157	2.5918		0.787667	0.351085		0.927524	0.770655		1.36082	0.219749		1.60243	0.0633735		11799	baculoviral IAP repeat-containing 5
Rps25	70.8213	64.1903	67.1657	73.5849	91.7437	91.9361	94.8599	101.785		1.0425	0.848011		1.07058	0.752961		1.36046	0.155926		1.3971	0.123278		75617	ribosomal protein S25
Apbb2	4.58623	4.76222	5.63168	5.47703	6.4344	6.28289	6.80253	6.31492		1.18827	0.417898		1.03147	0.885128		1.36032	0.148312		1.18081	0.434367		11787	amyloid beta (A4) precursor protein-binding, family B, member 2
Ippk	3.11311	3.41628	3.42023	3.21875	4.45254	4.42968	4.44171	4.35475		1.01679	0.945092		0.990352	0.96955		1.3602	0.163824		1.32484	0.20314		75678	inositol 1,3,4,5,6-pentakisphosphate 2-kinase
Gm8325	5.31525	3.33786	5.39863	5.1316	5.17539	6.60433	4.90813	4.33398		1.21628	0.481856		0.785228	0.377385		1.36018	0.260521		0.878126	0.649337		666853	ubiquitin-conjugating enzyme E2 variant 1 pseudogene
Gstm2	41.9067	40.6448	42.635	46.191	54.0754	58.1915	59.5001	58.2582		1.076	0.736066		1.04891	0.825964		1.35993	0.156132		1.3257	0.193111		14863	glutathione S-transferase, mu 2
Nxt1	8.92636	8.23997	8.20139	8.62136	12.0408	11.3039	12.0172	11.8743		0.979986	0.937842		1.02342	0.924941		1.35967	0.179564		1.41993	0.128213		56488	NTF2-related export protein 1
Atp6ap2	17.4371	16.8602	16.8548	16.4081	23.5169	23.1177	25.4008	25.6044		0.969847	0.897462		1.09371	0.701613		1.35967	0.18883		1.53332	0.0678087		70495	ATPase, H+ transporting, lysosomal accessory protein 2
Wnt4	12.5912	12.8787	12.0833	12.2004	17.3234	17.3046	16.9901	15.8722		0.953435	0.830146		0.949019	0.812979		1.35953	0.163666		1.35323	0.170324		22417	wingless-type MMTV integration site family, member 4
Tvp23b	9.54184	9.72311	9.09564	9.19682	12.8705	13.3225	12.9974	12.4813		0.949533	0.821634		0.972742	0.904837		1.35951	0.172336		1.39274	0.141969		67510	trans-golgi network vesicle protein 23B
Gabarap	134.952	136.929	129.13	140.509	181.32	188.285	171.091	183.352		0.991752	0.968873		0.958977	0.84193		1.35942	0.14398		1.3145	0.193048		56486	gamma-aminobutyric acid receptor associated protein
Rpsa-ps9	0.601064	1.09376	0.489889	1.09815	1.21238	1.09649	1.60117	1.34006		0.936823	0.930458		1.27254	0.529793		1.3594	0.442536		1.84658	0.104469		665412	ribosomal protein SA, pseudogene 9
Sigmar1	38.5664	39.0309	36.6669	36.2279	53.7	51.7738	50.3016	50.1985		0.939402	0.772767		0.952847	0.823265		1.35923	0.155633		1.37868	0.137525		18391	sigma non-opioid intracellular receptor 1
Adat1	0.681568	0.770159	0.667996	0.762202	1.1847	0.789497	0.989386	0.972892		0.985138	0.976244		0.993993	1		1.3592	0.22654		1.37141	0.212385		30947	adenosine deaminase, tRNA-specific 1
Rpl28-ps1	19.6237	21.8614	14.6612	18.7799	33.1982	23.1928	20.2922	18.8069		0.806193	0.406001		0.69355	0.154013		1.35905	0.227206		1.16915	0.543847		100042670	ribosomal protein L28, pseudogene 1
9230112E08Rik	2.78435	2.94552	2.48622	2.98633	3.94783	3.83965	3.95566	3.66111		0.955082	0.848642		0.978117	0.93054		1.35887	0.181435		1.39164	0.152891		320800	RIKEN cDNA 9230112E08 gene
Fau	195.446	195.107	206.224	231.133	249.671	281.037	252.251	291.458		1.11984	0.588748		1.0245	0.908169		1.35885	0.143288		1.24316	0.298353		14109	Finkel-Biskis-Reilly murine sarcoma virus (FBR-MuSV) ubiquitously expressed (fox derived)
Ptk2	14.3399	13.8886	14.0603	14.6072	18.6486	19.7059	16.9237	18.2741		1.01555	0.940493		0.917698	0.675153		1.3587	0.135129		1.22779	0.316813		14083	PTK2 protein tyrosine kinase 2
Slc25a1	57.0512	59.9172	57.188	61.707	77.655	81.2597	77.8535	83.2065		1.01647	0.939736		1.0135	0.950446		1.35859	0.152106		1.35462	0.156021		13358	solute carrier family 25 (mitochondrial carrier, citrate transporter), member 1
Ropn1l	1.31381	1.66893	2.06381	1.26941	2.02878	2.028	1.95664	1.8858		1.11749	0.73211		0.947402	0.881275		1.35855	0.28171		1.15178	0.635129		252967	ropporin 1-like
U2af1	18.8184	19.5235	16.8177	18.1429	25.6646	26.4214	22.9081	23.3404		0.911819	0.678703		0.887936	0.592232		1.35841	0.167516		1.32283	0.20788		108121	U2 small nuclear ribonucleoprotein auxiliary factor (U2AF) 1
Pcsk7	5.34526	5.30323	4.6024	5.14702	7.33691	7.1279	6.55709	6.75021		0.915578	0.698416		0.919987	0.71246		1.35831	0.174543		1.36485	0.168562		18554	proprotein convertase subtilisin/kexin type 7
Polh	2.59266	2.26133	2.46934	2.1234	3.25451	3.33909	2.90041	2.98114		0.946221	0.810982		0.892036	0.610207		1.35823	0.17103		1.28045	0.271226		80905	polymerase (DNA directed), eta (RAD 30 related)
Med29	9.24886	8.16095	8.4988	9.17996	11.4471	12.2002	10.4693	9.33854		1.01542	0.95215		0.837743	0.414019		1.35807	0.158045		1.12044	0.602235		67224	mediator complex subunit 29
Gm9118	6.22116	5.19936	5.43057	5.73579	8.1993	7.31557	7.38317	6.77024		0.977745	0.941651		0.912413	0.703464		1.35798	0.190515		1.26724	0.308566		668347	nucleophosmin 1 pseudogene
Tigd2	4.22954	4.53891	4.10114	4.25008	5.52221	6.38631	5.90738	6.0703		0.952434	0.838741		1.0058	0.985129		1.35794	0.18566		1.43403	0.119926		68140	tigger transposable element derived 2
Cox6b1	109.148	106.573	98.5221	122.993	138.774	154.086	126.807	153.015		1.02685	0.903973		0.95547	0.834484		1.35756	0.159855		1.26319	0.282489		110323	cytochrome c oxidase, subunit 6B1
Gm9794	19.6634	19.5655	15.0325	17.6911	31.0424	22.2164	24.7657	19.3819		0.834258	0.474791		0.829111	0.456438		1.35737	0.222302		1.34898	0.231364		100042008	predicted pseudogene 9794
Ap4s1	4.5934	4.9378	4.53337	4.91487	6.38103	6.55825	7.34421	5.75948		0.99128	0.984824		1.01284	0.964325		1.35716	0.196698		1.38669	0.165241		11782	adaptor-related protein complex AP-4, sigma 1
Prkci	18.1463	18.3621	17.6166	17.184	24.281	25.2653	23.7223	23.9006		0.953223	0.824709		0.961182	0.85454		1.3571	0.156633		1.36843	0.14578		18759	protein kinase C, iota
Nsun2	13.7817	13.0341	12.6204	12.5527	18.4976	17.8851	18.9042	18.2094		0.938746	0.778769		1.02009	0.929935		1.35673	0.173673		1.4743	0.083771		28114	NOL1/NOP2/Sun domain family member 2
Lbhd1	1.53285	1.41612	1.38013	1.2737	2.21129	1.79014	2.252	1.88589		0.900067	0.692886		1.03418	0.90164		1.35643	0.233153		1.55853	0.0802715		102308570	LBH domain containing 1
Gm5617	3.55174	2.82555	2.44944	3.29445	4.90725	3.75116	3.24045	3.39871		0.900792	0.749565		0.767376	0.356911		1.35635	0.291489		1.15542	0.62983		434402	predicted gene 5617
Urod	8.77206	8.29377	8.8127	8.27077	11.8317	11.3146	11.7585	12.2391		1.00104	1		1.03676	0.875282		1.35619	0.178078		1.40459	0.132605		22275	uroporphyrinogen decarboxylase
Rpusd4	2.90479	2.9438	2.85722	2.90053	3.70604	4.22557	4.2062	3.89598		0.984478	0.956318		1.02152	0.932324		1.35588	0.186092		1.4069	0.137591		71989	RNA pseudouridylate synthase domain containing 4
Lhfp	13.4055	13.5684	13.42	13.5182	17.6846	18.8876	18.2003	17.6958		0.998675	0.996387		0.98152	0.93186		1.3558	0.158189		1.33251	0.183209		108927	lipoma HMGIC fusion partner
Mcm5	3.08825	2.71509	2.24394	1.76459	4.1586	3.70932	3.70088	2.66016		0.690917	0.184726		0.808623	0.440175		1.35556	0.269083		1.58649	0.0972796		17218	minichromosome maintenance complex component 5
Gm12918	3.42158	4.33765	3.1812	2.59775	5.9448	4.57734	4.3765	4.37801		0.745516	0.326495		0.832332	0.52686		1.3552	0.279309		1.51296	0.16049		100039656	ribosomal protein L13 pseudogene
Gm8129	12.2599	9.31624	8.14181	10.4943	18.2304	11.03	10.2167	8.71492		0.863951	0.643214		0.647871	0.143696		1.35516	0.299856		1.01618	1		666487	ribosomal protein L38 pseudogene
Epn2	31.4588	28.134	30.6099	29.9013	39.5708	41.187	38.8661	39.7475		1.01541	0.942109		0.973449	0.89769		1.35515	0.145682		1.29914	0.210062		13855	epsin 2
Tcp11l1	4.72543	5.04611	5.16258	5.04515	6.41172	6.82515	6.91016	7.07804		1.04463	0.847285		1.05675	0.805851		1.35457	0.174709		1.37028	0.158621		320554	t-complex 11 like 1
Aak1	5.87432	5.8928	5.9932	5.45888	7.65695	8.28251	7.29884	7.86921		0.973231	0.899013		0.951603	0.815636		1.35456	0.153595		1.32446	0.186383		269774	AP2 associated kinase 1
Vps28	14.5033	13.4862	13.2767	15.5228	18.4281	19.4851	18.4509	18.2396		1.02892	0.898573		0.967757	0.88225		1.35448	0.164785		1.27396	0.267613		66914	vacuolar protein sorting 28
Edem2	7.55468	6.87621	7.17787	7.42297	10.1213	9.42419	8.98761	9.64857		1.01177	0.960585		0.953477	0.82863		1.35433	0.163796		1.2763	0.262943		108687	ER degradation enhancer, mannosidase alpha-like 2
Glod4	3.30173	3.22391	2.88794	2.88888	4.3393	4.49923	4.079	4.75704		0.885284	0.611888		0.999693	1		1.35432	0.201569		1.52934	0.0752912		67201	glyoxalase domain containing 4
Rpl30	24.8517	25.4816	25.5537	25.1494	34.8178	33.3331	34.0516	37.426		1.00735	0.974576		1.04881	0.828894		1.35396	0.168679		1.40969	0.118921		19946	ribosomal protein L30
Nop53	21.4451	20.8341	21.6757	23.3429	28.847	28.3978	27.2577	26.9946		1.06479	0.762327		0.947729	0.795641		1.35394	0.143288		1.2051	0.367224		68077	NOP53 ribosome biogenesis factor
Yipf1	3.48625	3.08247	3.26689	3.63929	4.47432	4.41989	4.4244	4.01377		1.05135	0.819908		0.948753	0.809311		1.35393	0.160743		1.2218	0.353787		230584	Yip1 domain family, member 1
Plekha2	19.5895	19.5019	18.0463	19.1272	26.6044	26.3012	24.202	25.4535		0.95094	0.814358		0.93857	0.766668		1.35336	0.156663		1.33576	0.175457		83436	pleckstrin homology domain-containing, family A (phosphoinositide binding specific) member 2
Rpl5-ps1	0.811381	0.324825	0.484957	0.489192	0.571512	0.971196	1.24539	1.03819		0.858964	0.81892		1.47623	0.36363		1.35336	0.49186		2.32597	0.0460193		665407	ribosomal protein L5, pseudogene 1
Gnao1	1.34317	1.11222	1.34236	1.32331	1.73808	1.58493	1.75364	2.04331		1.0856	0.733717		1.14254	0.571994		1.35319	0.202268		1.42416	0.135683		14681	guanine nucleotide binding protein, alpha O
Mkln1	2.50789	2.40298	2.50158	2.36393	3.22874	3.41631	3.16138	3.39562		0.990765	0.967059		0.986747	0.951753		1.3531	0.163094		1.34761	0.16884		27418	muskelin 1, intracellular mediator containing kelch motifs
Heatr3	8.82859	8.25484	8.97675	8.65535	11.6343	11.4822	11.0512	10.3195		1.03211	0.884078		0.924498	0.712997		1.35309	0.155674		1.21201	0.366829		234549	HEAT repeat containing 3
Rrs1	10.7437	9.83104	9.29106	9.32475	15.3429	12.4941	13.171	12.3369		0.904817	0.666116		0.916362	0.704751		1.35286	0.188367		1.37012	0.171038		59014	ribosome biogenesis regulator 1
Cstb	212.199	212.699	121.749	128.695	291.392	283.318	166.932	169.74		0.589441	0.0629538		0.585826	0.0597905		1.35257	0.285784		1.34427	0.296576		13014	cystatin B
Lasp1	82.2203	81.5368	78.7001	77.764	111.178	110.286	104.848	104		0.955465	0.827519		0.943033	0.77895		1.35239	0.149137		1.33479	0.167546		16796	LIM and SH3 protein 1
Lgr6	69.9646	72.1923	66.6721	65.928	95.3923	96.8466	89.6559	90.1887		0.932774	0.741448		0.935527	0.751932		1.3523	0.152885		1.35629	0.148962		329252	leucine-rich repeat-containing G protein-coupled receptor 6
Smim12	14.6211	13.0232	14.0464	14.4543	17.4977	19.8897	15.747	18.1632		1.03096	0.894449		0.906988	0.652085		1.35229	0.162223		1.18968	0.425386		80284	small integral membrane protein 12
Trdmt1	0.996169	0.933905	0.916971	0.861625	1.33229	1.2785	0.963338	1.00841		0.921674	0.752513		0.755504	0.239408		1.35209	0.2085		1.1083	0.68365		13434	tRNA aspartic acid methyltransferase 1
Gm6682	1.25746	1.29448	1.46736	1.58848	1.93592	1.51779	1.42876	1.95373		1.1967	0.527531		0.978965	0.965583		1.35209	0.277343		1.1061	0.723732		626534	tubulin, alpha 1C pseudogene
Tmem39a	10.678	10.4269	10.5193	10.0652	14.7264	13.8101	14.2405	14.7486		0.975345	0.913192		1.01586	0.945354		1.35207	0.178573		1.40823	0.126985		67846	transmembrane protein 39a
0610009B22Rik	6.20227	7.2744	8.10918	7.79048	9.47118	8.75107	8.62064	9.40332		1.17965	0.450487		0.989076	0.968169		1.35181	0.160431		1.13343	0.562012		66050	RIKEN cDNA 0610009B22 gene
Emc9	1.23593	1.62966	1.50478	1.45878	2.05202	1.82331	2.17626	1.94539		1.03416	0.91319		1.06357	0.812776		1.35176	0.227178		1.39022	0.186517		85308	ER membrane protein complex subunit 9
Mrrf	2.74332	2.98903	2.95566	2.94237	3.68989	4.05834	4.08246	3.84831		1.02889	0.904279		1.02357	0.919707		1.35152	0.17653		1.34452	0.185301		67871	mitochondrial ribosome recycling factor
Srxn1	31.1757	30.4124	30.68	30.3104	42.324	40.895	42.4786	43.0791		0.990296	0.965194		1.0281	0.899045		1.35119	0.166333		1.40278	0.119745		76650	sulfiredoxin 1 homolog (S. cerevisiae)
Daglb	1.07665	0.839786	1.00202	0.944739	1.31912	1.27056	1.1479	1.13184		1.01582	0.952156		0.880384	0.562775		1.35106	0.170908		1.17092	0.475881		231871	diacylglycerol lipase, beta
Rps15-ps2	0.441628	1.105	0.549913	0.33283	0.816558	1.28267	0.808808	0.706346		0.578801	0.373879		0.725858	0.572867		1.35104	0.67937		1.69348	0.464376		633683	ribosomal protein S15, pseudogene 2
Rnf115	10.9153	11.4598	10.9066	11.2874	15.2414	14.9884	14.397	15.1321		0.991908	0.973179		0.97682	0.916716		1.35098	0.171038		1.33043	0.193989		67845	ring finger protein 115
Mogs	15.4506	14.9615	15.8909	15.7272	20.9001	20.1857	20.2468	19.9157		1.03965	0.857796		0.97753	0.916847		1.35092	0.160765		1.2702	0.264601		57377	mannosyl-oligosaccharide glucosidase
Cd47	9.10764	8.53692	10.1702	9.36865	11.2835	12.5405	12.644	12.5868		1.10735	0.63953		1.05905	0.79213		1.35018	0.1671		1.29128	0.238989		16423	CD47 antigen (Rh-related antigen, integrin-associated signal transducer)
Rpl37rt	5.0802	5.98551	5.25284	6.268	7.40579	7.53877	7.20091	8.22818		1.041	0.885461		1.03228	0.907916		1.35002	0.206565		1.33871	0.221259		100502825	ribosomal protein L37, retrotransposed
Alkbh5	21.2673	22.4089	22.2155	20.5346	29.34	29.6187	28.7487	28.3697		0.978797	0.919972		0.968789	0.881243		1.34989	0.156691		1.33608	0.171387		268420	alkB homolog 5, RNA demethylase
Galns	8.99647	9.16841	9.47087	9.57193	11.7804	12.7395	11.554	11.519		1.04832	0.827471		0.941006	0.776357		1.34976	0.158163		1.21159	0.36688		50917	galactosamine (N-acetyl)-6-sulfate sulfatase
Cryzl2	2.88165	3.15147	2.88958	3.22164	3.95196	4.1923	3.51502	4.04936		1.01291	0.96554		0.928773	0.738844		1.34964	0.16915		1.23754	0.332775		226527	crystallin zeta like 2
Asph	6.77533	6.84415	6.82108	6.64225	9.1988	9.18257	9.03607	9.20338		0.988536	0.957636		0.992278	0.971574		1.34962	0.159799		1.35473	0.154636		65973	aspartate-beta-hydroxylase
Alkbh3	4.37812	4.15199	4.01055	3.73793	5.41824	6.09519	6.15181	5.53338		0.908419	0.69108		1.01494	0.95266		1.34958	0.205373		1.50782	0.0838626		69113	alkB homolog 3, alpha-ketoglutarate-dependent dioxygenase
Creb3l2	20.7497	21.1393	21.2519	20.8504	27.332	29.2009	27.1143	28.2632		1.0051	0.981184		0.979561	0.921633		1.34958	0.15181		1.31529	0.190044		208647	cAMP responsive element binding protein 3-like 2
Gm12854	5.86161	8.14798	6.48786	7.03537	9.97779	8.94216	6.30473	8.33346		0.965349	0.929153		0.773872	0.342756		1.34948	0.272051		1.08179	0.823221		102637129	protein S100-A11 pseudogene
Fam120a	89.11	91.2707	87.8615	86.5253	122.373	121.036	116.344	118.146		0.966771	0.871657		0.96336	0.858268		1.34941	0.152067		1.34465	0.156959		218236	family with sequence similarity 120, member A
Ska3	0.929624	0.805159	0.961667	0.574854	1.39774	0.944057	1.04771	0.838737		0.886276	0.700571		0.806165	0.457821		1.34896	0.294882		1.227	0.496391		219114	spindle and kinetochore associated complex subunit 3
Id1	32.0582	27.9546	24.3354	28.1505	39.9936	40.9469	42.7989	42.273		0.874591	0.584339		1.05104	0.839162		1.34866	0.220023		1.62074	0.0482531		15901	inhibitor of DNA binding 1, HLH protein
H2-M3	1.91685	2.32234	2.34497	2.09511	2.80693	2.9124	2.74509	2.76104		1.04738	0.870927		0.962775	0.891722		1.34846	0.224116		1.23954	0.373148		14991	histocompatibility 2, M region locus 3
Chka	1.80177	1.69863	1.87097	1.79032	2.28186	2.43814	2.2139	2.34145		1.04595	0.837942		0.965114	0.871174		1.34831	0.164363		1.24411	0.30766		12660	choline kinase alpha
Nt5dc2	25.1349	24.5251	26.1119	26.2583	32.7443	34.2137	34.8171	34.455		1.05457	0.806806		1.03456	0.87573		1.34829	0.166681		1.32271	0.195331		70021	5'-nucleotidase domain containing 2
mt-Tp	338.508	383.58	398.321	443.14	475.09	498.538	506.838	490.236		1.16527	0.478757		1.02408	0.914273		1.34826	0.165209		1.18491	0.430325		NA	NA
Golph3	44.9285	46.3334	44.9333	44.6394	60.631	62.3953	64.3286	64.3868		0.981491	0.931837		1.04624	0.83493		1.34804	0.168549		1.43697	0.0948774		66629	golgi phosphoprotein 3
Ticam1	11.1845	11.5012	10.6746	11.5149	15.4031	15.1752	14.3097	15.2863		0.978124	0.922454		0.967872	0.883579		1.34785	0.175255		1.33372	0.191156		106759	toll-like receptor adaptor molecule 1
Uqcrq	33.7267	33.2	32.0974	33.8108	45.2332	44.9648	40.2987	40.1861		0.984782	0.943519		0.892321	0.58948		1.34768	0.157706		1.22114	0.344281		22272	ubiquinol-cytochrome c reductase, complex III subunit VII
Rnf113a1	2.68877	2.45359	2.16638	2.82102	3.71815	3.21558	3.72424	3.41506		0.969784	0.926311		1.02969	0.923073		1.34766	0.23219		1.4309	0.159747		69942	ring finger protein 113A1
Zfp874a	0.718228	0.711644	0.694003	0.671196	0.865086	1.06198	1.0072	1.00324		0.954838	0.864984		1.04322	0.870556		1.34727	0.22232		1.47198	0.112117		238692	zinc finger protein 874a
Rps19	60.2389	55.1759	52.8303	64.369	78.8264	76.6593	75.9502	85.704		1.01546	0.94378		1.03967	0.857456		1.34718	0.169072		1.3793	0.13792		20085	ribosomal protein S19
Zfp367	0.955941	0.983077	1.08331	1.07515	1.20459	1.4079	1.45932	1.34659		1.11305	0.650906		1.07402	0.759507		1.34693	0.192341		1.29971	0.248192		238673	zinc finger protein 367
Car5b	0.449031	0.65507	0.500374	0.573573	0.739782	0.747535	0.76462	0.860199		0.972692	0.935854		1.09223	0.744215		1.34649	0.256958		1.51197	0.10983		56078	carbonic anhydrase 5b, mitochondrial
2010320M18Rik	2.87562	2.68617	3.2465	3.85277	3.59526	3.89758	3.56114	3.62834		1.27572	0.312842		0.959557	0.880994		1.34643	0.216926		1.01276	0.976115		72093	RIKEN cDNA 2010320M18 gene
Pdia6	120.579	117.941	110.816	117.052	157.523	163.558	154.271	162.786		0.955337	0.829918		0.987467	0.952806		1.34613	0.162527		1.3914	0.120815		71853	protein disulfide isomerase associated 6
Snap29	12.051	12.3279	11.4317	12.617	16.1714	16.6244	16.7079	17.7263		0.986452	0.953894		1.04995	0.830212		1.3452	0.190089		1.43179	0.112858		67474	synaptosomal-associated protein 29
Dap	65.8929	66.3506	59.3334	61.6438	90.561	87.3158	85.2848	82.7959		0.91481	0.680677		0.94493	0.793347		1.34505	0.170344		1.38934	0.128529		223453	death-associated protein
Rpl31-ps16	0.771675	0.128721	0.256236	0.775422	0.543544	0.679169	0.807579	1.23423		1.13878	1		1.64994	0.418285		1.34503	0.833526		1.94956	0.315972		668850	ribosomal protein L31, pseudogene 16
Morf4l2	136.992	134.961	132.716	131.907	178.492	187.269	170.438	177.026		0.973045	0.895322		0.949972	0.804538		1.34494	0.153469		1.31305	0.189494		56397	mortality factor 4 like 2
Metrn	1.5645	1.52731	1.41796	1.43035	2.03235	2.12637	2.107	2.13309		0.921323	0.742623		1.01954	0.944612		1.34471	0.210752		1.48806	0.0929264		70083	meteorin, glial cell differentiation regulator
Mrpl52	17.3549	17.1077	17.5923	18.7537	22.1143	24.2242	23.7754	22.5502		1.05462	0.810915		0.999732	1		1.34449	0.172539		1.27451	0.264761		68836	mitochondrial ribosomal protein L52
Gm24616	2.43531	3.83014	4.8519	5.24386	3.67577	4.77666	5.46132	4.4515		1.60291	0.251541		1.17154	0.743093		1.34425	0.451614		0.98267	1		NA	NA
Ccl3	1.51514	1.01094	1.25776	1.07844	1.53413	1.86692	1.78384	1.14435		0.925415	0.872334		0.862456	0.681079		1.34411	0.394491		1.25263	0.535524		20302	chemokine (C-C motif) ligand 3
Erfe	0.790225	0.653343	0.667397	0.345244	0.925667	1.01603	0.898903	0.604472		0.702668	0.292121		0.775132	0.432295		1.344	0.360589		1.48253	0.232412		227358	erythroferrone
Nop10	14.913	15.3183	14.4647	16.2123	20.64	19.9873	20.9917	22.7362		1.01472	0.955		1.07628	0.750719		1.34375	0.196904		1.42527	0.121585		66181	NOP10 ribonucleoprotein
[truncated: 10,510 more rows]

## Sheet: Sheet1
genes	con_NC_1	con_NC_2	con_si_1	con_si_2	Deci_NC_1	Deci_NC_2	Deci_si_1	Deci_si_2	con_NC_1_adj	con_NC_2_adj	con_si_1_adj	con_si_2_adj	Deci_NC_1_adj	Deci_NC_2_adj	Deci_si_1_adj	Deci_si_2_adj	con_NC_1_FPKM	con_NC_2_FPKM	con_si_1_FPKM	con_si_2_FPKM	Deci_NC_1_FPKM	Deci_NC_2_FPKM	Deci_si_1_FPKM	Deci_si_2_FPKM	Fold_con_si	pValue_con_si	Fold_Deci_NC_vs_si	pValue_Deci_NC_vs_si	Fold_Deci	pValue_Deci	Fold_Deci_vs_con_si	pValue_Deci_vs_con_si	gene_id	gene_name
0610005C13Rik	2	7	4	5	1	4	3	4	1.92618	6.84795	3.87493	4.89594	1.05237	4.1079	3.0601	4.14621	0.0269932	0.0945557	0.0537788	0.0678107	0.0142599	0.0570176	0.0423736	0.0575643	1.00013	1	1.38135	0.797379	0.598035	0.480374	0.826279	0.829032	71661	RIKEN cDNA 0610005C13 gene
0610006L08Rik	0	0	0	1	0	0	1	0	0	0	0	0.983768	0.00167041	0.00164705	1.01275	0.00222446	0	0	0	0.0228351	0	0	0.0237821	0	5.00104	1	4.99799	1	1	1	1.0438	1	76253	RIKEN cDNA 0610006L08 gene
0610009B22Rik	128	150	168	160	185	171	170	182	124.466	146.012	162.787	156.385	190.107	175.668	173.055	188.738	6.20227	7.2744	8.10918	7.79048	9.47118	8.75107	8.62064	9.40332	1.17965	0.450487	0.989076	0.968169	1.35181	0.160431	1.13343	0.562012	66050	RIKEN cDNA 0610009B22 gene
0610009E02Rik	8	10	12	4	5	14	11	16	7.76238	9.73114	11.6405	3.87385	5.17569	14.3486	11.1932	16.522	0.214568	0.268436	0.320615	0.107805	0.141689	0.396577	0.308758	0.457577	0.889661	0.897625	1.41698	0.468845	1.11289	0.905461	1.77262	0.236575	100125929	RIKEN cDNA 0610009E02 gene
0610009L18Rik	16	15	18	13	8	12	14	10	15.5787	14.6109	17.4754	12.7021	8.25698	12.3367	14.2486	10.4011	1.24997	1.17283	1.40081	1.02053	0.660332	0.990116	1.14461	0.833009	0.999767	1	1.19682	0.719559	0.683844	0.385893	0.818677	0.681731	66838	RIKEN cDNA 0610009L18 gene
0610010F05Rik	667	632	660	621	516	490	545	521	648.838	615.297	639.559	607.009	530.338	503.431	554.815	540.405	6.17202	5.85307	6.08377	5.77427	5.04479	4.78875	5.27775	5.14054	0.986114	0.94706	1.05946	0.77637	0.817787	0.315707	0.87861	0.519175	71675	RIKEN cDNA 0610010F05 gene
0610010K14Rik	9	13	19	17	17	12	11	18	8.71653	12.6421	18.44	16.6271	17.4533	12.3447	11.2135	18.6333	0.229549	0.33185	0.48274	0.435698	0.458114	0.32325	0.293613	0.489525	1.62909	0.203936	1.00099	1	1.38734	0.393139	0.852549	0.720821	104457	RIKEN cDNA 0610010K14 gene
0610012D04Rik	2	1	0	2	1	1	0	0	1.95782	0.972398	0	1.96521	1.02834	1.02794	0.00366409	0.00747535	0.182141	0.0911469	0	0.183025	0.0962207	0.0961836	0	0	0.692594	1	0.111109	0.510362	0.727294	1	0.113745	0.510362	71676	RIKEN cDNA 0610012D04 gene
0610012G03Rik	405	333	389	346	389	418	489	434	393.953	324.158	376.925	338.176	399.798	429.423	497.77	450.118	13.5537	11.1535	12.9682	11.6354	13.7545	14.7742	17.1263	15.4868	0.99582	0.989888	1.14315	0.532683	1.15461	0.505748	1.32544	0.189263	106264	RIKEN cDNA 0610012G03 gene
0610025J13Rik	1	0	0	1	0	0	0	1	0.978326	0	0	0.982116	0.00248492	0.00245017	0.00162279	1.02881	0.0431386	0	0	0.043348	0	0	0	0.0459976	1.00022	1	5.00153	1	0.20433	1	1.04458	1	78687	RIKEN cDNA 0610025J13 gene
0610030E20Rik	345	377	381	362	324	346	264	379	335.586	367.039	369.2	353.842	333.001	355.462	268.78	393.069	2.8607	3.12867	3.14706	3.01624	2.83851	3.03008	2.29091	3.3509	1.02904	0.893281	0.961246	0.852239	0.979842	0.921355	0.915292	0.670791	68364	RIKEN cDNA 0610030E20 gene
0610031O16Rik	0	0	1	0	1	1	0	1	0	0	0.97319	0	1.02342	1.02309	0.0021473	1.03128	0	0	0.0194087	0	0.0205855	0.0205776	0	0.0207749	4.99946	1	0.5557	1	9.22363	0.507953	1.04484	1	68369	RIKEN cDNA 0610031O16 gene
0610033M10Rik	0	0	0	0	0	0	0	0	2.77556e-17	2.77556e-17	2.77556e-17	2.77556e-17	2.77556e-17	2.77556e-17	2.77556e-17	2.77556e-17	0	0	0	0	0	0	0	0	1	1	1	1	1	1	1	1	74093	RIKEN cDNA 0610033M10 gene
0610038B21Rik	32	47	43	41	43	33	41	50	31.0911	45.7706	41.6659	40.0705	44.1851	33.9301	41.7383	51.8108	0.503897	0.74072	0.674508	0.648752	0.715404	0.54882	0.675656	0.839519	1.06305	0.850453	1.19745	0.517224	1.01572	1	1.14417	0.626208	70345	RIKEN cDNA 0610038B21 gene
0610039K10Rik	5	5	8	1	2	5	7	3	4.86521	4.86929	7.7914	0.953328	2.07926	5.13251	7.10862	3.13232	0.253983	0.254196	0.40481	0.0510432	0.107339	0.268243	0.37212	0.162489	0.90162	1	1.41216	0.683054	0.745651	0.683054	1.16811	1	68386	RIKEN cDNA 0610039K10 gene
0610040B10Rik	12	11	9	22	11	13	12	11	11.6638	10.6938	8.68807	21.5607	11.3169	13.3526	12.2194	11.4239	0.276597	0.25376	0.20665	0.509556	0.267886	0.316471	0.289466	0.270351	1.34537	0.478852	0.958608	1	1.10069	0.823613	0.784321	0.613385	67672	RIKEN cDNA 0610040B10 gene
0610040F04Rik	0	1	0	0	0	1	0	1	0	0.978981	0	0	0.00248595	1.02127	0.00162346	1.02882	0	0.0225112	0	0	0	0.0237551	0	0.0239829	0.200002	1	1.00031	1	1.04446	1	5.11332	1	75394	RIKEN cDNA 0610040F04 gene
0610040J01Rik	7	8	10	5	8	6	11	9	6.79669	7.78439	9.70478	4.86481	8.22243	6.18148	11.1803	9.32212	0.140869	0.161129	0.200468	0.101109	0.170098	0.127524	0.231665	0.193121	0.99963	1	1.42055	0.482774	0.985756	1	1.40103	0.49933	76261	RIKEN cDNA 0610040J01 gene
0610043K17Rik	2	3	3	1	2	1	0	0	1.94864	2.93677	2.92572	0.970917	2.05106	1.03464	0.00603648	0.0123216	0.125606	0.188567	0.187685	0.0631079	0.13271	0.0663292	0	0	0.80928	1	0.076921	0.267772	0.65144	0.750025	0.0603446	0.142973	68400	RIKEN cDNA 0610043K17 gene
0710001A04Rik	0	0	0	1	0	0	0	0	0	0	0	0.985566	0.000842021	0.000830248	0.000549949	0.00112125	0	0	0	0.0361287	0	0	0	0	5.0019	1	1	1	1	1	0.204247	1	68402	RIKEN cDNA 0710001A04 gene
1010001B22Rik	1	1	0	0	0	2	1	0	0.974723	0.97549	0	0	0.0040759	2.03702	1.01638	0.00542871	0.0821024	0.0821715	0	0	0	0.173424	0.0859223	0	0.111114	0.511221	0.555322	1	1.04953	1	5.10953	1	75403	RIKEN cDNA 1010001B22 gene
1100001I12Rik	0	1	0	0	0	0	0	0	0	0.98304	0	0	0.000841992	0.000830219	0.00054993	0.00112121	0	0.0720223	0	0	0	0	0	0	0.199998	1	1	1	0.20432	1	1	1	75405	RIKEN cDNA 1100001I12 gene
1110002E22Rik	19	26	20	22	7	10	9	13	18.4987	25.3767	19.4061	21.5356	7.2448	10.3082	9.18867	13.5054	0.0918992	0.125863	0.0963641	0.106926	0.0357724	0.0510837	0.0455565	0.0670456	0.933861	0.902879	1.29099	0.645677	0.402285	0.0386869	0.556171	0.177342	102634333	RIKEN cDNA 1110002E22 gene
1110002J07Rik	2	0	3	1	1	0	2	2	1.9503	0	2.92803	0.971936	1.03389	0.00843067	2.03217	2.06597	0.0384865	0	0.0575078	0.0193367	0.0203315	0	0.0402772	0.0410372	1.88845	0.70714	3.3999	0.402021	0.581692	1	1.05279	1	68488	RIKEN cDNA 1110002J07 gene
1110002L01Rik	108	96	115	93	74	91	106	90	105.069	93.454	111.463	90.8939	76.0913	93.4969	107.895	93.3592	1.26427	1.12474	1.34104	1.09396	0.915249	1.12508	1.29859	1.12338	1.01931	0.946253	1.18694	0.447689	0.854229	0.487126	0.994712	1	100043040	RIKEN cDNA 1110002L01 gene
1110002O04Rik	0	0	0	0	0	0	0	0	2.77556e-17	2.77556e-17	2.77556e-17	2.77556e-17	2.77556e-17	2.77556e-17	2.77556e-17	2.77556e-17	0	0	0	0	0	0	0	0	1	1	1	1	1	1	1	1	68483	RIKEN cDNA 1110002O04 gene
1110003F10Rik	4	3	4	5	6	7	5	3	3.88131	2.90286	3.86484	4.88759	6.1525	7.16624	5.08841	3.13377	0.252195	0.189305	0.251225	0.316774	0.399686	0.466121	0.32991	0.201682	1.2761	0.82536	0.622331	0.453076	1.92698	0.332287	0.939647	1	68476	RIKEN cDNA 1110003F10 gene
1110004F10Rik	1407	1296	1261	1244	1425	1575	1471	1513	1368.64	1261.71	1221.88	1215.94	1464.54	1618.06	1497.47	1569.26	27.3254	25.1908	24.3957	24.277	29.2401	32.3055	29.8975	31.3314	0.926822	0.709228	0.994851	0.980985	1.17192	0.434788	1.25794	0.258713	56372	RIKEN cDNA 1110004F10 gene
1110006O24Rik	12	12	20	12	14	12	10	20	11.6549	11.6653	19.4223	11.715	14.3882	12.3417	10.1978	20.6807	0.755599	0.756234	1.25449	0.759267	0.931386	0.798023	0.658962	1.34279	1.32931	0.487098	1.15403	0.766233	1.14238	0.747147	0.991856	1	66123	RIKEN cDNA 1110006O24 gene
1110008E08Rik	0	0	0	0	0	0	0	0	2.77556e-17	2.77556e-17	2.77556e-17	2.77556e-17	2.77556e-17	2.77556e-17	2.77556e-17	2.77556e-17	0	0	0	0	0	0	0	0	1	1	1	1	1	1	1	1	68500	RIKEN cDNA 1110008E08 gene
1110008P14Rik	361	339	405	374	402	411	475	412	351.134	330.003	392.439	365.556	413.151	422.233	483.522	427.313	6.48009	6.0903	7.24195	6.74604	7.62415	7.79184	8.92313	7.88569	1.11274	0.611407	1.09036	0.681925	1.22629	0.329699	1.20162	0.377946	73737	RIKEN cDNA 1110008P14 gene
1110012L19Rik	296	301	272	306	465	450	400	406	287.89	293.004	263.509	299.074	477.843	462.258	407.185	421.067	13.0842	13.3164	11.977	13.5919	21.7169	21.0083	18.5039	19.1359	0.9685	0.904372	0.881002	0.619354	1.61808	0.0597793	1.4719	0.131653	68618	RIKEN cDNA 1110012L19 gene
1110013H19Rik	4	2	4	3	8	4	3	4	3.88743	1.92653	3.8718	2.92165	8.17483	4.11066	3.06165	4.14996	0.288276	0.144259	0.287168	0.217257	0.609159	0.304462	0.226266	0.307382	1.15996	1	0.591978	0.433312	2.06628	0.309246	1.05427	1	68522	RIKEN cDNA 1110013H19 gene
1110015O18Rik	0	0	0	0	0	0	0	0	2.77556e-17	2.77556e-17	2.77556e-17	2.77556e-17	2.77556e-17	2.77556e-17	2.77556e-17	2.77556e-17	0	0	0	0	0	0	0	0	1	1	1	1	1	1	1	1	100503859	RIKEN cDNA 1110015O18 gene
1110017D15Rik	12	23	15	16	26	16	25	13	11.6338	22.4146	14.5077	15.6247	26.6695	16.4507	25.4216	13.5234	0.408374	0.783376	0.508505	0.547143	0.93485	0.575071	0.890363	0.471726	0.886591	0.798327	0.90384	0.825612	1.26509	0.544381	1.28965	0.509343	73721	RIKEN cDNA 1110017D15 gene
1110018N20Rik	18	17	17	13	28	36	23	24	17.4832	16.5206	16.4375	12.6671	28.7415	36.9006	23.4107	24.8754	0.551266	0.521078	0.518639	0.40007	0.906022	1.16444	0.737169	0.783735	0.857961	0.742563	0.735527	0.392883	1.924	0.0671255	1.64933	0.192124	68941	RIKEN cDNA 1110018N20 gene
1110019B22Rik	0	0	0	0	0	0	0	0	2.77556e-17	2.77556e-17	2.77556e-17	2.77556e-17	2.77556e-17	2.77556e-17	2.77556e-17	2.77556e-17	0	0	0	0	0	0	0	0	1	1	1	1	1	1	1	1	68529	RIKEN cDNA 1110019B22 gene
1110019D14Rik	19	14	15	26	13	10	26	23	18.4811	13.6018	14.5078	25.4499	13.3911	10.3187	26.435	23.8115	0.529878	0.390765	0.416716	0.728617	0.383051	0.294541	0.758832	0.683942	1.2416	0.595872	2.11752	0.0487415	0.738008	0.510875	1.2589	0.559555	76311	RIKEN cDNA 1110019D14 gene
1110020A21Rik	4	3	3	3	6	4	7	11	3.87678	2.89909	2.88152	2.9141	6.15838	4.12136	7.11397	11.3184	0.15207	0.114149	0.113614	0.114606	0.241006	0.160608	0.278505	0.445909	0.86214	1	1.78219	0.307673	1.49049	0.685901	3.08152	0.0689833	68531	RIKEN cDNA 1110020A21 gene
1110025L11Rik	0	0	0	0	0	0	0	0	2.77556e-17	2.77556e-17	2.77556e-17	2.77556e-17	2.77556e-17	2.77556e-17	2.77556e-17	2.77556e-17	0	0	0	0	0	0	0	0	1	1	1	1	1	1	1	1	68637	RIKEN cDNA 1110025L11 gene
1110025M09Rik	21	24	37	28	18	16	12	19	20.4179	23.3716	35.9452	27.3932	18.5193	16.4674	12.2481	19.725	1.18775	1.35857	2.08465	1.59135	1.07565	0.955761	0.710291	1.14585	1.44148	0.289605	0.913408	0.866005	0.798935	0.561359	0.506268	0.0563052	68635	RIKEN cDNA 1110025M09 gene
1110028F11Rik	0	0	0	0	0	0	0	0	2.77556e-17	2.77556e-17	2.77556e-17	2.77556e-17	2.77556e-17	2.77556e-17	2.77556e-17	2.77556e-17	0	0	0	0	0	0	0	0	1	1	1	1	1	1	1	1	68690	RIKEN cDNA 1110028F11 gene
1110028F18Rik	0	0	0	0	0	0	0	0	2.77556e-17	2.77556e-17	2.77556e-17	2.77556e-17	2.77556e-17	2.77556e-17	2.77556e-17	2.77556e-17	0	0	0	0	0	0	0	0	1	1	1	1	1	1	1	1	68692	RIKEN cDNA 1110028F18 gene
1110032A03Rik	163	154	150	167	241	196	239	201	158.525	149.89	145.301	163.214	247.631	201.352	243.267	208.456	1.48921	1.40817	1.36517	1.53317	2.32637	1.89125	2.28516	1.9581	1.0003	1	1.00613	0.985022	1.45529	0.127222	1.46378	0.120568	68721	RIKEN cDNA 1110032A03 gene
1110032F04Rik	0	0	0	0	0	0	0	0	2.77556e-17	2.77556e-17	2.77556e-17	2.77556e-17	2.77556e-17	2.77556e-17	2.77556e-17	2.77556e-17	0	0	0	0	0	0	0	0	1	1	1	1	1	1	1	1	68725	RIKEN cDNA 1110032F04 gene
1110035H17Rik	5	3	7	1	2	6	9	4	4.86382	2.90287	6.80728	0.952762	2.08015	6.15033	9.12997	4.15829	0.194836	0.117	0.271722	0.0391564	0.0823419	0.246931	0.367022	0.166199	0.999148	1	1.60378	0.485285	1.05417	1	1.69263	0.485285	68686	RIKEN cDNA 1110035H17 gene
1110038B12Rik	724	672	645	673	794	767	819	924	704.248	654.203	624.965	657.81	816.02	787.975	833.727	958.308	19.3326	17.9592	17.1569	18.0581	22.4009	21.6308	22.8869	26.3084	0.944314	0.793703	1.11723	0.609251	1.1807	0.443936	1.3969	0.123082	68763	RIKEN cDNA 1110038B12 gene
1110038F14Rik	306	265	312	294	281	289	284	271	297.662	257.972	302.336	287.372	288.8	296.902	289.112	281.092	7.7232	6.69401	7.84436	7.45636	7.49331	7.70367	7.50143	7.29313	1.06126	0.762404	0.973544	0.896613	1.05406	0.790718	0.966937	0.864001	117171	RIKEN cDNA 1110038F14 gene
1110046J04Rik	81	83	66	80	74	59	63	81	78.802	80.8196	63.9278	78.2042	76.0496	60.6439	64.1486	83.9835	1.12332	1.15203	0.91178	1.11484	1.08428	0.864163	0.914345	1.19777	0.890751	0.626869	1.08348	0.752626	0.856549	0.513541	1.04188	0.87963	68808	RIKEN cDNA 1110046J04 gene
1110051M20Rik	270	266	266	282	290	247	291	256	262.631	258.956	257.741	275.645	298.031	253.771	296.227	265.533	2.50995	2.47484	2.46326	2.63423	2.84833	2.42506	2.83103	2.53752	1.02258	0.916641	1.01809	0.931756	1.05787	0.78069	1.05322	0.791849	228356	RIKEN cDNA 1110051M20 gene
1110057P08Rik	0	0	0	0	0	0	0	0	2.77556e-17	2.77556e-17	2.77556e-17	2.77556e-17	2.77556e-17	2.77556e-17	2.77556e-17	2.77556e-17	0	0	0	0	0	0	0	0	1	1	1	1	1	1	1	1	68844	RIKEN cDNA 1110057P08 gene
1110059E24Rik	544	561	531	558	531	518	550	554	529.162	546.164	514.524	545.422	545.737	532.176	559.896	574.6	8.57741	8.8529	8.34025	8.84087	8.84593	8.62604	9.07549	9.314	0.985701	0.942989	1.0525	0.790072	1.00239	0.993798	1.07032	0.722238	66206	RIKEN cDNA 1110059E24 gene
1110059G10Rik	169	168	179	171	204	178	206	175	164.374	163.538	173.439	167.132	209.634	182.87	209.69	181.514	1.46095	1.45353	1.54145	1.48542	1.86325	1.62515	1.86366	1.61308	1.03854	0.863743	0.996748	1	1.19677	0.38767	1.1486	0.508518	66202	RIKEN cDNA 1110059G10 gene
1110060G06Rik	0	0	0	0	0	0	0	0	2.77556e-17	2.77556e-17	2.77556e-17	2.77556e-17	2.77556e-17	2.77556e-17	2.77556e-17	2.77556e-17	0	0	0	0	0	0	0	0	1	1	1	1	1	1	1	1	68814	RIKEN cDNA 1110060G06 gene
1110065P20Rik	224	216	198	241	202	180	189	201	217.902	210.29	191.845	235.589	207.607	184.945	192.411	208.479	5.23551	5.05277	4.61002	5.66019	4.98831	4.44332	4.62299	5.00929	0.998192	1	1.02121	0.927001	0.916782	0.674293	0.937924	0.759213	68920	RIKEN cDNA 1110065P20 gene
1190001M18Rik	1	0	1	0	1	0	0	0	0.978327	0	0.975315	0	1.02157	0.00244981	0.00162255	0.00330885	0.0380774	0	0.037931	0	0.0402308	0	0	0	0.999939	1	0.199996	1	1.0445	1	0.204345	1	68924	RIKEN cDNA 1190001M18 gene
1190005I06Rik	0	1	0	0	0	1	1	0	0	0.978982	0	0	0.00248558	1.02127	1.01405	0.0033102	0	0.0446897	0	0	0	0.0471593	0.0467297	0	0.200002	1	0.999657	1	1.04446	1	5.10997	1	68918	RIKEN cDNA 1190005I06 gene
1190007I07Rik	22	11	15	23	24	23	18	17	21.4114	10.6635	14.5029	22.4964	24.6345	23.6045	18.3286	17.6474	0.888791	0.444769	0.603664	0.933702	1.02442	0.981362	0.761026	0.73231	1.15108	0.737662	0.745934	0.407782	1.50008	0.248768	0.972075	1	544717	RIKEN cDNA 1190007I07 gene
1190028D05Rik	0	0	0	0	0	0	0	0	2.77556e-17	2.77556e-17	2.77556e-17	2.77556e-17	2.77556e-17	2.77556e-17	2.77556e-17	2.77556e-17	0	0	0	0	0	0	0	0	1	1	1	1	1	1	1	1	330767	RIKEN cDNA 1190028D05 gene
1200007C13Rik	15	8	8	16	1	5	7	3	14.6549	7.78579	7.74849	15.7012	1.07106	5.16068	7.13149	3.16132	0.295468	0.157716	0.156977	0.316697	0.0208119	0.104019	0.144301	0.0630101	1.0442	1	1.63724	0.569547	0.283466	0.0491701	0.444651	0.177858	74119	RIKEN cDNA 1200007C13 gene
1300002E11Rik	105	101	114	110	104	124	116	131	102.118	98.3051	110.458	107.512	106.898	127.372	118.084	135.828	1.20523	1.16029	1.3035	1.26875	1.26126	1.50323	1.39344	1.60332	1.0873	0.710157	1.08379	0.71903	1.16845	0.473946	1.16469	0.48135	100043489	RIKEN cDNA 1300002E11 gene
1300014J16Rik	2	5	6	6	1	8	7	2	1.91993	4.86798	5.82584	5.8738	1.05735	8.18164	7.10971	2.10711	0.0723385	0.180998	0.216181	0.218069	0.0382148	0.305601	0.264965	0.0771328	1.6897	0.455129	0.998393	1	1.34481	0.835377	0.794914	0.727949	74160	RIKEN cDNA 1300014J16 gene
1300017J02Rik	3	1	2	4	2	1	3	4	2.92075	0.957445	1.92841	3.92221	2.06265	1.04323	3.05135	4.12519	0.0321817	0.0107362	0.021372	0.0431172	0.0226678	0.0113295	0.033679	0.0457527	1.47113	0.775033	2.23135	0.387453	0.80451	1	1.22228	1	71775	RIKEN cDNA 1300017J02 gene
1500002C15Rik	36	41	25	50	18	26	33	26	35.0304	39.9487	24.1873	48.9361	18.5537	26.7343	33.5902	26.9973	0.79748	0.909005	0.551676	1.11299	0.42129	0.608296	0.765035	0.614129	0.975181	0.966025	1.33805	0.406836	0.604669	0.127134	0.829697	0.601368	102636313	RIKEN cDNA 1500002C15 gene
1500002F19Rik	1	1	0	0	2	1	1	3	0.968623	0.969574	0	0	2.04584	1.03081	1.02034	3.07796	0.0390301	0.0390629	0	0	0.0824749	0.0412215	0.040846	0.124851	0.111114	0.511496	1.30861	1	1.51744	1	17.4594	0.142433	76683	RIKEN cDNA 1500002F19 gene
1500004A13Rik	72	87	88	69	46	56	49	45	70.0513	84.7514	85.3346	67.4509	47.3187	57.5494	49.9053	46.7326	0.251321	0.303935	0.305989	0.242019	0.169647	0.206447	0.178996	0.167486	0.987063	0.981197	0.921527	0.800497	0.677863	0.165255	0.632852	0.105799	319830	RIKEN cDNA 1500004A13 gene
1500005C15Rik	1	1	0	1	1	0	0	0	0.976468	0.977182	0	0.980584	1.02342	0.00323945	0.00214543	0.00437563	0.0201998	0.0202168	0	0.0202979	0.0213422	0	0	0	0.555649	1	0.199996	1	0.58167	1	0.204296	1	72019	RIKEN cDNA 1500005C15 gene
1500009C09Rik	0	0	0	0	1	0	0	1	0	0	0	0	1.01959	0.00164798	0.00109155	1.02617	0	0	0	0	0.0268347	0	0	0.0270815	1	1	1.00041	1	5.11186	1	5.11389	1	76505	RIKEN cDNA 1500009C09 gene
1500009L16Rik	21	22	12	12	16	13	11	10	20.4672	21.464	11.6033	11.7122	16.4335	13.3661	11.2138	10.4112	0.293081	0.307295	0.166831	0.168288	0.235928	0.191618	0.160661	0.148812	0.560732	0.118936	0.72636	0.456137	0.713835	0.370303	0.924492	1	69784	RIKEN cDNA 1500009L16 gene
1500011B03Rik	350	334	307	341	318	372	385	387	340.451	325.153	297.449	333.305	326.84	382.16	391.915	401.363	6.28497	6.0027	5.49162	6.15308	6.03328	7.05508	7.23512	7.40994	0.947675	0.795558	1.11889	0.58341	1.06514	0.762987	1.25757	0.262421	66236	RIKEN cDNA 1500011B03 gene
1500012K07Rik	0	0	0	0	1	0	0	0	0	0	0	0	1.01744	0.000830598	0.000550181	0.00112172	0	0	0	0	0.0194271	0	0	0	1	1	0.199994	1	5.11189	1	1	1	68954	RIKEN cDNA 1500012K07 gene
1500015A07Rik	60	46	64	85	49	85	57	64	58.3485	44.7376	62.0082	83.1245	50.395	87.265	58.0367	66.3754	1.26372	0.969666	1.34278	1.79896	1.0904	1.89079	1.25639	1.4373	1.40557	0.214061	0.903602	0.723922	1.33402	0.291041	0.857614	0.57432	68982	RIKEN cDNA 1500015A07 gene
1500015L24Rik	0	0	0	0	0	0	1	0	0	0	0	0	0.00084231	0.000830533	1.01135	0.00112163	0	0	0	0	0	0	0.01845	0	1	1	4.99618	1	1	1	5.10776	1	68994	RIKEN cDNA 1500015L24 gene
1500026H17Rik	1	0	2	0	2	2	1	0	0.970046	0	1.94965	0	2.04391	2.04329	1.01942	0.00848356	0.0159757	0	0.0318285	0	0.0337583	0.0337453	0.0167189	0	1.79947	1	0.293987	0.402723	3.56502	0.402723	0.58159	1	69002	RIKEN cDNA 1500026H17 gene
1500032F14Rik	3	2	1	0	0	1	0	0	2.94604	1.95911	0.967586	0	0.00560903	1.02793	0.00366219	0.00747147	0.31538	0.21043	0.104723	0	0	0.111029	0	0	0.238044	0.267573	0.199999	1	0.249718	0.267573	0.204379	1	78305	RIKEN cDNA 1500032F14 gene
1500035N22Rik	0	0	0	0	1	0	0	1	0	0	0	0	1.01959	0.00164798	0.00109155	1.02617	0	0	0	0	0.0590673	0	0	0.0596107	1	1	1.0004	1	5.11186	1	5.11382	1	70258	RIKEN cDNA 1500035N22 gene
1520401A03Rik	0	1	0	0	1	2	0	1	0	0.975485	0	0	1.02516	2.03703	0.00266302	1.0336	0	0.011773	0	0	0.0124284	0.0248472	0	0.0125428	0.200002	1	0.384763	0.641295	2.72472	0.641295	5.11369	1	320309	RIKEN cDNA 1520401A03 gene
1600002D24Rik	0	0	0	0	0	0	1	0	0	0	0	0	0.00084231	0.000830533	1.01135	0.00112163	0	0	0	0	0	0	0.0179335	0	1	1	4.99602	1	1	1	5.1076	1	69776	RIKEN cDNA 1600002D24 gene
1600010M07Rik	0	0	0	0	1	1	0	0	0	0	0	0	1.01959	1.01931	0.00109146	0.00222555	0	0	0	0	0.0295507	0.0295393	0	0	1	1	0.111109	0.511855	9.22363	0.511855	1	1	69781	RIKEN cDNA 1600010M07 gene
1600012H06Rik	824	884	871	855	974	1080	1090	1075	801.503	860.603	843.969	835.707	1001.02	1109.51	1109.6	1114.96	12.0969	12.9887	12.7378	12.613	15.1077	16.7454	16.7465	16.8277	1.01057	0.962987	1.05403	0.807037	1.26974	0.26547	1.32434	0.190084	67912	RIKEN cDNA 1600012H06 gene
1600012P17Rik	0	0	0	0	0	0	0	0	2.77556e-17	2.77556e-17	2.77556e-17	2.77556e-17	2.77556e-17	2.77556e-17	2.77556e-17	2.77556e-17	0	0	0	0	0	0	0	0	1	1	1	1	1	1	1	1	72025	RIKEN cDNA 1600012P17 gene
1600014C10Rik	309	286	321	319	280	255	322	293	300.576	278.423	311.055	311.816	287.779	262	327.784	303.899	3.78393	3.50522	3.91576	3.92535	3.62271	3.29798	4.12658	3.82579	1.07569	0.714014	1.14904	0.480852	0.949472	0.799464	1.01421	0.9477	72244	RIKEN cDNA 1600014C10 gene
1600014C23Rik	2	3	5	2	0	3	8	10	1.92331	2.90686	4.85112	1.9367	0.0219783	3.09453	8.11514	10.2752	0.186712	0.280303	0.464984	0.187618	0	0.295792	0.781595	0.99543	1.37995	0.823458	5.61949	0.0241946	0.651398	0.770685	2.65816	0.180704	72240	RIKEN cDNA 1600014C23 gene
1600017P15Rik	0	0	1	0	0	0	1	0	0	0	0.977596	0	0.00167028	0.00164693	1.01275	0.0022243	0	0	0.052705	0	0	0	0.0553701	0	4.99931	1	4.99816	1	1	1	1.0442	1	73249	RIKEN cDNA 1600017P15 gene
1600019K03Rik	0	0	1	0	1	0	0	0	0	0	0.977595	0	1.01959	0.00164705	0.00109093	0.00222447	0	0	0.10099	0	0.107114	0	0	0	4.99922	1	0.199995	1	5.11185	1	0.204356	1	69768	RIKEN cDNA 1600019K03 gene
1600020E01Rik	95	79	94	91	95	94	70	89	92.4157	76.8879	91.0892	88.948	97.6203	96.5577	71.2821	92.3042	1.06147	0.883438	1.04626	1.02171	1.1215	1.10927	0.818525	1.06034	1.06319	0.797516	0.842195	0.443911	1.14675	0.541732	0.908385	0.689415	72012	RIKEN cDNA 1600020E01 gene
1600022D10Rik	0	0	0	1	0	0	0	0	0	0	0	0.985566	0.000842021	0.000830248	0.000549949	0.00112125	0	0	0	0.0311096	0	0	0	0	5.00188	1	1	1	1	1	0.204248	1	73252	RIKEN cDNA 1600022D10 gene
1600023N17Rik	0	2	2	1	1	1	2	1	0	1.95351	1.94538	0.973005	1.03259	1.03213	2.03103	1.04354	0	0.0961251	0.0956751	0.0482553	0.050738	0.0507185	0.100513	0.0512048	1.4443	1	1.44398	1	1.04952	1	1.05124	1	69788	RIKEN cDNA 1600023N17 gene
1600025M17Rik	0	0	0	0	0	0	0	0	2.77556e-17	2.77556e-17	2.77556e-17	2.77556e-17	2.77556e-17	2.77556e-17	2.77556e-17	2.77556e-17	0	0	0	0	0	0	0	0	1	1	1	1	1	1	1	1	72030	RIKEN cDNA 1600025M17 gene
1600027J07Rik	77	68	62	89	299	273	170	194	74.816	66.113	59.9687	86.9325	307.102	280.312	173.048	201.147	7.6147	6.73033	6.10775	8.84415	31.241	28.5134	17.5939	20.4566	1.04218	0.946093	0.636929	0.360871	4.15991	0.00543737	2.54231	0.0647507	69794	RIKEN cDNA 1600027J07 gene
1600029O15Rik	0	0	0	0	1	3	0	1	0	0	0	0	1.02516	3.04762	0.00266415	1.03361	0	0	0	0	0.0282439	0.084699	0	0.0285037	1	1	0.29439	0.436692	17.4467	0.165851	5.11635	1	665268	ribosomal protein L17 pseudogene
1700001C19Rik	0	0	0	0	0	0	0	0	2.77556e-17	2.77556e-17	2.77556e-17	2.77556e-17	2.77556e-17	2.77556e-17	2.77556e-17	2.77556e-17	0	0	0	0	0	0	0	0	1	1	1	1	1	1	1	1	75462	RIKEN cDNA 1700001C19 gene
1700001D01Rik	0	0	0	1	0	0	0	1	0	0	0	0.983767	0.00167066	0.0016473	0.00109109	1.02617	0	0	0	0.0860055	0	0	0	0.0912624	5.00106	1	5.00192	1	1	1	1.04462	1	69279	RIKEN cDNA 1700001D01 gene
1700001F09Rik	0	0	0	0	0	0	0	0	2.77556e-17	2.77556e-17	2.77556e-17	2.77556e-17	2.77556e-17	2.77556e-17	2.77556e-17	2.77556e-17	0	0	0	0	0	0	0	0	1	1	1	1	1	1	1	1	71826	RIKEN cDNA 1700001F09 gene
1700001G01Rik	0	1	0	0	0	0	0	0	0	0.98304	0	0	0.000841992	0.000830219	0.00054993	0.00112121	0	0.0215202	0	0	0	0	0	0	0.199998	1	1	1	0.20432	1	1	1	75433	RIKEN cDNA 1700001G01 gene
1700001G11Rik	2	3	5	0	6	2	2	2	1.93469	2.92026	4.87197	0	6.12563	2.0642	2.04238	2.087	0.0895524	0.134442	0.22302	0	0.283851	0.0945805	0.093719	0.0954875	0.999136	1	0.515125	0.454397	1.65579	0.636445	0.853013	1	69303	RIKEN cDNA 1700001G11 gene
1700001G17Rik	7	3	7	16	7	8	6	9	6.79771	2.88328	6.76968	15.7007	7.20244	8.21815	6.11911	9.32044	0.380774	0.163326	0.37931	0.874567	0.402308	0.459604	0.341563	0.522013	2.27047	0.105283	1.00072	1	1.56931	0.519827	0.691939	0.461802	67503	RIKEN cDNA 1700001G17 gene
1700001J03Rik	2	2	0	2	2	3	0	1	1.94861	1.95017	0	1.9576	2.05109	3.06388	0.00604453	1.04697	0.111425	0.111518	0	0.111966	0.117726	0.176521	0	0.0594047	0.529633	0.706901	0.238184	0.249071	1.30058	1	0.581641	1	69282	RIKEN cDNA 1700001J03 gene
1700001J04Rik	0	0	0	0	0	0	0	0	2.77556e-17	2.77556e-17	2.77556e-17	2.77556e-17	2.77556e-17	2.77556e-17	2.77556e-17	2.77556e-17	0	0	0	0	0	0	0	0	1	1	1	1	1	1	1	1	102633312	RIKEN cDNA 1700001J04 gene
1700001J11Rik	0	0	0	0	0	0	0	0	2.77556e-17	2.77556e-17	2.77556e-17	2.77556e-17	2.77556e-17	2.77556e-17	2.77556e-17	2.77556e-17	0	0	0	0	0	0	0	0	1	1	1	1	1	1	1	1	72224	ring finger protein 19A pseudogene
1700001K19Rik	5	5	6	4	2	1	3	1	4.87879	4.88247	5.84482	3.91294	2.07066	1.04927	3.05767	1.06682	0.253185	0.253398	0.302654	0.203531	0.107001	0.0534801	0.158979	0.0539929	0.999808	1	1.30675	1	0.33388	0.136923	0.436598	0.240557	66323	RIKEN cDNA 1700001K19 gene
1700001K23Rik	1	2	0	1	10	3	2	6	0.95157	1.93327	0	0.960021	10.1863	3.08497	2.04469	6.17625	0.0315038	0.0630606	0	0.0316568	0.332855	0.0998179	0.0659391	0.20155	0.384835	0.672968	0.624174	0.593271	4.29377	0.118461	6.93886	0.108778	69319	RIKEN cDNA 1700001K23 gene
1700001L05Rik	100	108	112	111	198	206	236	245	97.2031	105.082	108.459	108.448	203.454	211.585	240.192	253.978	0.791203	0.855218	0.88274	0.882499	1.65518	1.72139	1.95411	2.06692	1.07208	0.854222	1.19073	0.619772	2.04956	0.042951	2.2764	0.0205754	69291	RIKEN cDNA 1700001L05 gene
1700001L19Rik	1	0	0	1	1	0	3	1	0.971523	0	0	0.976502	1.02835	0.00553934	3.03491	1.03786	0.0264832	0	0	0.0266118	0.0279809	0	0.0831461	0.0282384	1.0003	1	3.39709	0.40692	1.04452	1	3.56093	0.40692	69315	RIKEN cDNA 1700001L19 gene
1700001N15Rik	0	0	0	0	0	0	0	0	2.77556e-17	2.77556e-17	2.77556e-17	2.77556e-17	2.77556e-17	2.77556e-17	2.77556e-17	2.77556e-17	0	0	0	0	0	0	0	0	1	1	1	1	1	1	1	1	76379	RIKEN cDNA 1700001N15 gene
1700001O22Rik	63	59	49	51	93	97	81	102	61.2512	57.4019	47.4147	49.8061	95.5348	99.5983	82.448	105.7	1.09275	1.02423	0.846645	0.888899	1.70433	1.77695	1.47033	1.88646	0.820173	0.546333	0.964153	0.915221	1.6431	0.113369	1.93152	0.0358497	73598	RIKEN cDNA 1700001O22 gene
1700001P01Rik	2	2	1	2	4	5	1	2	1.93839	1.94026	0.951112	1.94916	4.09195	5.10426	1.02791	2.082	0.154995	0.155125	0.0771993	0.155747	0.32752	0.409243	0.081103	0.165267	0.764882	1	0.35147	0.195965	2.29278	0.328272	1.05161	1	72215	RIKEN cDNA 1700001P01 gene
1700003C15Rik	0	0	0	0	0	0	0	0	2.77556e-17	2.77556e-17	2.77556e-17	2.77556e-17	2.77556e-17	2.77556e-17	2.77556e-17	2.77556e-17	0	0	0	0	0	0	0	0	1	1	1	1	1	1	1	1	69345	RIKEN cDNA 1700003C15 gene
1700003D09Rik	0	0	0	0	0	0	0	0	2.77556e-17	2.77556e-17	2.77556e-17	2.77556e-17	2.77556e-17	2.77556e-17	2.77556e-17	2.77556e-17	0	0	0	0	0	0	0	0	1	1	1	1	1	1	1	1	69338	RIKEN cDNA 1700003D09 gene
[truncated: 53,987 more rows]
